# Supplementary material for: Meis1 Is Required for the Maintenance of Postnatal Thymic Epithelial Cells
Source: PLoS One. 2014 Mar 4;9(3):e89885. doi: 10.1371/journal.pone.0089885 (PMC3942356; doi:10.1371/journal.pone.0089885)
Supplement: Table S1 — Thymic stromal signature genes differentially expressed in Meis1high TECs compared with Meis1− TECs. (XLS) [file pone.0089885.s007.xls]

## Sheet: Supplementary Table1
Table S1. Thymic stromal signature genes differentially expressed in Meis1high TECs compared with Meis1- TECs.
ID	Gene.Symbol	Gene. Description	Meis1 high vs -
A_52_P495729	Osmr	Mus musculus oncostatin M receptor (Osmr), mRNA [NM_011019]	30.6127
A_52_P429120	Fbxl7	Mus musculus 12 days embryo eyeball cDNA, RIKEN full-length enriched library, clone:D230018M15 product:hypothetical Cyclin-like containing protein, full insert sequence. [AK084297]	26.0274
A_52_P153291	Ccrl1	Mus musculus chemokine (C-C motif) receptor-like 1 (Ccrl1), mRNA [NM_145700]	18.1159
A_51_P464539	Phldb2	Mus musculus pleckstrin homology-like domain, family B, member 2 (Phldb2), mRNA [NM_153412]	17.3167
A_52_P12403	Slc38a4	Mus musculus solute carrier family 38, member 4 (Slc38a4), mRNA [NM_027052]	16.0995
A_52_P290434	Fbxl7	Mus musculus cDNA clone IMAGE:6331977. [BC050864]	14.7298
A_52_P169181	Auts2	Mus musculus autism susceptibility candidate 2 (Auts2), mRNA [NM_177047]	14.3752
A_51_P506284	Pdlim7	Mus musculus PDZ and LIM domain 7 (Pdlim7), mRNA [NM_026131]	14.2959
A_52_P142870	Slit2	Mus musculus adult male hypothalamus cDNA, RIKEN full-length enriched library, clone:A230065A06 product:unclassifiable, full insert sequence. [AK038807]	14.2784
A_52_P125429	Kif5c	Mus musculus kinesin family member 5C (Kif5c), mRNA [NM_008449]	13.873
A_51_P115018	Epb4.1l1	Mus musculus erythrocyte protein band 4.1-like 1 (Epb4.1l1), transcript variant 2, mRNA [NM_001003815]	13.6913
A_51_P213045	Smoc2	Mus musculus SPARC related modular calcium binding 2 (Smoc2), mRNA [NM_022315]	13.2169
A_51_P471458	Sult5a1	Mus musculus sulfotransferase family 5A, member 1 (Sult5a1), mRNA [NM_020564]	13.1978
A_51_P253028	Olfml2a	Mus musculus adult male testis cDNA, RIKEN full-length enriched library, clone:4932431K08 product:weakly similar to HYPOTHETICAL 48.4 KDA PROTEIN (FRAGMENT) [Homo sapiens], full insert sequence [AK030069]	13.0755
A_51_P230892	Speg	Mus musculus SPEG complex locus (Speg), mRNA [NM_007463]	12.6831
A_52_P319495	Boc	Mus musculus biregional cell adhesion molecule-related/down-regulated by oncogenes (Cdon) binding protein (Boc), mRNA [NM_172506]	12.2052
A_52_P355934	Myo1b	Mus musculus myosin IB (Myo1b), mRNA [NM_010863]	12.0149
A_51_P454634	Amotl1	Mus musculus angiomotin-like 1 (Amotl1), mRNA [NM_001081395]	11.8309
A_52_P623211	2610301F02Rik	Mus musculus 0 day neonate lung cDNA, RIKEN full-length enriched library, clone:E030025K17 product:hypothetical protein, full insert sequence [AK053175]	11.8098
A_51_P157042	Ctgf	Mus musculus connective tissue growth factor (Ctgf), mRNA [NM_010217]	11.5502
A_51_P308298	Myl9	Mus musculus myosin, light polypeptide 9, regulatory, mRNA (cDNA clone MGC:65314 IMAGE:2644903), complete cds. [BC055439]	11.5357
A_52_P121491	Msrb3	Mus musculus methionine sulfoxide reductase B3 (Msrb3), mRNA [NM_177092]	11.1885
A_52_P359958	Osbpl6	Mus musculus oxysterol binding protein-like 6 (Osbpl6), mRNA [NM_145525]	11.0703
A_52_P561650	Vwa1	Mus musculus von Willebrand factor A domain containing 1 (Vwa1), mRNA [NM_147776]	11.0613
A_52_P289325	Myo1b	Mus musculus myosin IB (Myo1b), mRNA [NM_010863]	10.9903
A_52_P114260	C1r	Mus musculus complement component C1RB (C1rb) mRNA, complete cds. [AF459018]	10.8017
A_52_P437792	A730017C20Rik	Mus musculus RIKEN cDNA A730017C20 gene (A730017C20Rik), mRNA [NM_173759]	10.7413
A_52_P445253	Dst	Mus musculus dystonin (Dst), transcript variant a, mRNA [NM_133833]	10.662
A_52_P21628	Dclk1	Mus musculus doublecortin-like kinase 1 (Dclk1), mRNA [NM_019978]	10.6008
A_52_P576021	Msrb3	Mus musculus methionine sulfoxide reductase B3 (Msrb3), mRNA [NM_177092]	10.5512
A_51_P103745	Dpp6	Mus musculus dipeptidylpeptidase 6 (Dpp6), mRNA [NM_010075]	10.4812
A_52_P149590	Eppk1	Mus musculus epiplakin 1 (Eppk1), mRNA [NM_144848]	10.4216
A_51_P439846	Prelp	Mus musculus proline arginine-rich end leucine-rich repeat (Prelp), mRNA [NM_054077]	10.1668
A_52_P361673	Myo1b	Mus musculus myosin IB (Myo1b), mRNA [NM_010863]	9.9902
A_52_P5891	1500005K14Rik	PREDICTED: Mus musculus RIKEN cDNA 1500005K14 gene (1500005K14Rik), mRNA [XM_893392]	9.91626
A_52_P335587	Prrx1	Mus musculus paired related homeobox 1 (Prrx1), transcript variant 2, mRNA [NM_175686]	9.70808
A_52_P517683	Tagln	Mus musculus transgelin (Tagln), mRNA [NM_011526]	9.62745
A_52_P158660	Abca12	PREDICTED: Mus musculus RIKEN cDNA 4833417A11 gene, transcript variant 3 (4833417A11Rik), mRNA [XM_001002308]	9.61632
A_52_P3784	Spsb1	Mus musculus activated spleen cDNA, RIKEN full-length enriched library, clone:F830016N17 product:SPRY DOMAIN-CONTAINING SOCS BOX PROTEIN SSB-1 homolog [Mus musculus], full insert sequence. [AK089767]	9.47446
A_51_P385786	Id1	Mus musculus inhibitor of DNA binding 1 (Id1), mRNA [NM_010495]	9.44658
A_52_P10054	Rgs13	Mus musculus regulator of G-protein signaling 13 (Rgs13), mRNA [NM_153171]	9.42497
A_52_P418791	Rbp1	Mus musculus retinol binding protein 1, cellular (Rbp1), mRNA [NM_011254]	9.27188
A_52_P563818	Dclk1	Mus musculus doublecortin-like kinase 1 (Dclk1), mRNA [NM_019978]	9.24088
A_52_P538470	2810022L02Rik	Mus musculus RIKEN cDNA 2810022L02 gene (2810022L02Rik), mRNA [NM_144882]	9.22413
A_51_P474169	5430407P10Rik	Mus musculus RIKEN cDNA 5430407P10 gene (5430407P10Rik), mRNA [NM_144883]	9.21476
A_51_P479408	Hyal1	Mus musculus hyaluronoglucosaminidase 1 (Hyal1), mRNA [NM_008317]	9.17778
A_51_P415855	Il6ra	Mus musculus interleukin 6 receptor, alpha (Il6ra), mRNA [NM_010559]	9.11329
A_52_P129428	Fzd2	Mus musculus frizzled homolog 2 (Drosophila) (Fzd2), mRNA [NM_020510]	9.10483
A_51_P252000	Susd4	Mus musculus sushi domain containing 4 (Susd4), mRNA [NM_144796]	9.02224
A_52_P625215	Wfikkn2	Mus musculus 10 days embryo whole body cDNA, RIKEN full-length enriched library, clone:2610304F08 product:hypothetical protein, full insert sequence. [AK011977]	8.9795
A_51_P487518	Casp12	Mus musculus caspase 12 (Casp12), mRNA [NM_009808]	8.86756
A_51_P225793	2600010E01Rik	Mus musculus RIKEN cDNA 2600010E01 gene (2600010E01Rik), transcript variant 2, mRNA [NM_175181]	8.79955
A_52_P409076	Sema5a	Mus musculus sema domain, seven thrombospondin repeats (type 1 and type 1-like), transmembrane domain (TM) and short cytoplasmic domain, (semaphorin) 5A (Sema5a), mRNA [NM_009154]	8.75939
A_52_P644273	Irak3	Mus musculus interleukin-1 receptor-associated kinase 3 (Irak3), mRNA [NM_028679]	8.74214
A_52_P380805	Pdpn	Mus musculus podoplanin (Pdpn), mRNA [NM_010329]	8.74095
A_52_P33192	Palld	PREDICTED: Mus musculus palladin, cytoskeletal associated protein, transcript variant 1 (Palld), mRNA [XM_204283]	8.73539
A_52_P456392	3732412D22Rik	Mus musculus RIKEN cDNA 3732412D22 gene (3732412D22Rik), mRNA [NM_001001980]	8.7172
A_52_P579352	Lifr	Mus musculus leukemia inhibitory factor receptor (Lifr), mRNA [NM_013584]	8.67056
A_52_P851352	Igfbp3	Mus musculus 9.5 days embryo parthenogenote cDNA, RIKEN full-length enriched library, clone:B130018L24 product:unclassifiable, full insert sequence. [AK045003]	8.66058
A_51_P451606	Sox9	Mus musculus SRY-box containing gene 9 (Sox9), mRNA [NM_011448]	8.6086
A_52_P144173	Hyal1	Mus musculus hyaluronoglucosaminidase 1 (Hyal1), mRNA [NM_008317]	8.48803
A_52_P384535	Arhgap24	Mus musculus 15 days embryo head cDNA, RIKEN full-length enriched library, clone:D930017J21 product:unclassifiable, full insert sequence. [AK086270]	8.47909
A_51_P167489	Lama3	PREDICTED: Mus musculus laminin, alpha 3, transcript variant 1 (Lama3), mRNA [XM_140451]	8.4226
A_52_P217807	Dclk1	Mus musculus doublecortin-like kinase 1 (Dclk1), mRNA [NM_019978]	8.30206
A_51_P226655	Pltp	Mus musculus phospholipid transfer protein (Pltp), mRNA [NM_011125]	8.26742
A_52_P168231	Fzd3	Mus musculus frizzled homolog 3 (Drosophila) (Fzd3), mRNA [NM_021458]	8.22836
A_52_P427377	Sez6l	Mus musculus seizure related 6 homolog like (Sez6l), mRNA [NM_019982]	8.22493
A_52_P175190	Egfr	Mus musculus adult male colon cDNA, RIKEN full-length enriched library, clone:9030024J15 product:unclassifiable, full insert sequence [AK033431]	8.16476
A_51_P451338	Jag2	Mus musculus jagged 2 (Jag2), mRNA [NM_010588]	8.14631
A_52_P533809	Id1	Mus musculus inhibitor of DNA binding 1 (Id1), mRNA [NM_010495]	8.1279
A_52_P1179775	Mtap2	Mus musculus adult male corpus striatum cDNA, RIKEN full-length enriched library, clone:C030011F20 product:unclassifiable, full insert sequence. [AK047690]	8.11701
A_51_P412468	Slc4a11	Mus musculus solute carrier family 4, sodium bicarbonate transporter-like, member 11 (Slc4a11), mRNA [NM_001081162]	8.09646
A_51_P142295	Flrt3	Mus musculus fibronectin leucine rich transmembrane protein 3 (Flrt3), mRNA [NM_178382]	8.07712
A_51_P113182	Lifr	Mus musculus leukemia inhibitory factor receptor (Lifr), mRNA [NM_013584]	8.01142
A_51_P116651	Dpt	Mus musculus dermatopontin (Dpt), mRNA [NM_019759]	7.99816
A_52_P685021	Cxcl12	Mus musculus chemokine (C-X-C motif) ligand 12 (Cxcl12), transcript variant 1, mRNA [NM_021704]	7.8929
A_52_P450934	Paqr9	Mus musculus progestin and adipoQ receptor family member IX (Paqr9), mRNA [NM_198414]	7.72713
A_52_P283724	Wfikkn2	Mus musculus WAP, follistatin/kazal, immunoglobulin, kunitz and netrin domain containing 2 (Wfikkn2), mRNA [NM_181819]	7.69159
A_52_P335166	Slc2a9	Mus musculus solute carrier family 2 (facilitated glucose transporter), member 9 (Slc2a9), transcript variant b, mRNA [NM_145559]	7.68752
A_52_P252726	Dcn	Mus musculus 0 day neonate kidney cDNA, RIKEN full-length enriched library, clone:D630044L13 product:unclassifiable, full insert sequence. [AK052759]	7.66449
A_51_P426270	Mgp	Mus musculus matrix Gla protein (Mgp), mRNA [NM_008597]	7.65819
A_51_P184331	Scn3b	Mus musculus sodium channel, voltage-gated, type III, beta (Scn3b), transcript variant 1, mRNA [NM_153522]	7.56899
A_52_P541752	Ddit4l	Mus musculus DNA-damage-inducible transcript 4-like (Ddit4l), mRNA [NM_030143]	7.53379
A_52_P282494	Nfib	Mus musculus 12 days embryo embryonic body between diaphragm region and neck cDNA, RIKEN full-length enriched library, clone:9430039I15 product:nuclear factor I/B, full insert sequence. [AK034793]	7.49404
A_52_P258537	5430407P10Rik	Mus musculus RIKEN cDNA 5430407P10 gene (5430407P10Rik), mRNA [NM_144883]	7.48304
A_52_P192699	Lifr	Mus musculus leukemia inhibitory factor receptor (Lifr), mRNA [NM_013584]	7.47326
A_51_P453909	Cyp2f2	Mus musculus cytochrome P450, family 2, subfamily f, polypeptide 2 (Cyp2f2), mRNA [NM_007817]	7.46995
A_51_P223686	Lmo2	Mus musculus LIM domain only 2 (Lmo2), mRNA [NM_008505]	7.46598
A_52_P365770	Etl4	Mus musculus 15 days embryo head cDNA, RIKEN full-length enriched library, clone:D930002M22 product:uknown protein mapping to human hypothetical protein DKFZp761L0424, full insert sequence. [AK086078]	7.4483
A_51_P236846	F3	Mus musculus coagulation factor III (F3), mRNA [NM_010171]	7.43932
A_51_P112966	Ch25h	Mus musculus cholesterol 25-hydroxylase (Ch25h), mRNA [NM_009890]	7.40913
A_51_P458781	Hpgd	Mus musculus hydroxyprostaglandin dehydrogenase 15 (NAD) (Hpgd), mRNA [NM_008278]	7.39446
A_52_P153700	Phldb2	Mus musculus pleckstrin homology-like domain, family B, member 2 (Phldb2), mRNA [NM_153412]	7.35881
A_51_P255456	Cyp1b1	Mus musculus cytochrome P450, family 1, subfamily b, polypeptide 1 (Cyp1b1), mRNA [NM_009994]	7.33457
A_51_P171999	Apoe	Mus musculus apolipoprotein E (Apoe), mRNA [NM_009696]	7.28402
A_51_P204153	Igfbp5	Mus musculus insulin-like growth factor binding protein 5 (Igfbp5), mRNA [NM_010518]	7.2406
A_51_P142621	Msrb3	Mus musculus methionine sulfoxide reductase B3 (Msrb3), mRNA [NM_177092]	7.21923
A_52_P26991	Dclk1	Mus musculus doublecortin-like kinase 1, mRNA (cDNA clone IMAGE:6416546), complete cds. [BC050903]	7.1789
A_52_P291924	Ncam1	Mus musculus neural cell adhesion molecule 1 (Ncam1), transcript variant 2, mRNA [NM_010875]	7.15132
A_52_P489193	Pdlim7	Mus musculus PDZ and LIM domain 7 (Pdlim7), mRNA [NM_026131]	7.09744
A_52_P292354	Ptgdr	Mus musculus prostaglandin D receptor (Ptgdr), mRNA [NM_008962]	7.09163
A_51_P354224	Six2	Mus musculus sine oculis-related homeobox 2 homolog (Drosophila) (Six2), mRNA [NM_011380]	7.02319
A_52_P608186	Eya4	Mus musculus eyes absent 4 homolog (Drosophila) (Eya4), mRNA [NM_010167]	6.97369
A_51_P427563	Cpne8	Mus musculus copine VIII (Cpne8), transcript variant 1, mRNA [NM_025815]	6.96838
A_52_P420504	Acta2	Mus musculus actin, alpha 2, smooth muscle, aorta (Acta2), mRNA [NM_007392]	6.94123
A_52_P646762	Smoc2	Mus musculus SPARC related modular calcium binding 2 (Smoc2), mRNA [NM_022315]	6.93235
A_51_P394574	Daam1	Mus musculus 0 day neonate eyeball cDNA, RIKEN full-length enriched library, clone:E130308H01 product:hypothetical protein, full insert sequence. [AK053785]	6.93197
A_52_P141384	Cdcp1	Mus musculus adult male urinary bladder cDNA, RIKEN full-length enriched library, clone:9530085A06 product:Similar to CUB domain containing protein 1, full insert sequence. [AK035674]	6.92133
A_52_P219194	Kcnq3	Mus musculus potassium voltage-gated channel, subfamily Q, member 3 (Kcnq3), mRNA [NM_152923]	6.87296
A_52_P569419	Etl4	Mus musculus enhancer trap locus 4, mRNA (cDNA clone IMAGE:30007226), complete cds. [BC050016]	6.84355
A_52_P362757	Col6a2	Mus musculus 9.5 days embryo parthenogenote cDNA, RIKEN full-length enriched library, clone:B130009B12 product:procollagen, type VI, alpha 2, full insert sequence. [AK044870]	6.83224
A_52_P17264	Trp63	Mus musculus transformation related protein 63 (Trp63), mRNA [NM_011641]	6.81197
A_51_P126484	Myo1b	Mus musculus myosin IB (Myo1b), mRNA [NM_010863]	6.80724
A_52_P211759	Plekha7	Mus musculus pleckstrin homology domain containing, family A member 7 (Plekha7), mRNA [NM_172743]	6.78689
A_52_P493857	Kctd4	Mus musculus potassium channel tetramerisation domain containing 4 (Kctd4), mRNA [NM_026214]	6.78023
A_52_P131812	6720469N11Rik	Mus musculus 12 days embryo male wolffian duct includes surrounding region cDNA, RIKEN full-length enriched library, clone:6720469N11 product:unclassifiable, full insert sequence [AK032898]	6.76949
A_52_P571444	Wwtr1	Mus musculus WW domain containing transcription regulator 1 (Wwtr1), mRNA [NM_133784]	6.74816
A_52_P137378	Prkaa2	Mus musculus protein kinase, AMP-activated, alpha 2 catalytic subunit (Prkaa2), mRNA [NM_178143]	6.72617
A_52_P179035	Ptplad2	Mus musculus protein tyrosine phosphatase-like A domain containing 2 (Ptplad2), mRNA [NM_025760]	6.71689
A_51_P233101	Ltbp3	Mus musculus latent transforming growth factor beta binding protein 3 (Ltbp3), mRNA [NM_008520]	6.71388
A_52_P493493	Lnx1	Mus musculus ligand of numb-protein X 1 (Lnx1), mRNA [NM_010727]	6.6796
A_52_P534250	Rbms3	Mus musculus RNA binding motif, single stranded interacting protein (Rbms3), mRNA [NM_178660]	6.64729
A_52_P483713	Prrx1	Mus musculus paired related homeobox 1 (Prrx1), transcript variant 1, mRNA [NM_011127]	6.63464
A_51_P311476	Rgma	Mus musculus RGM domain family, member A (Rgma), mRNA [NM_177740]	6.60274
A_52_P273169	Sh3d19	Mus musculus SH3 domain protein D19 (Sh3d19), mRNA [NM_001082414]	6.56109
A_51_P506417	Krt14	Mus musculus keratin 14 (Krt14), mRNA [NM_016958]	6.55605
A_52_P527748	Sema3a	Mus musculus sema domain, immunoglobulin domain (Ig), short basic domain, secreted, (semaphorin) 3A (Sema3a), mRNA [NM_009152]	6.5307
A_52_P599578	Cald1	Mus musculus caldesmon 1 (Cald1), mRNA [NM_145575]	6.5136
A_52_P549815	Dsp	PREDICTED: Mus musculus desmoplakin, transcript variant 1 (Dsp), mRNA [XM_621314]	6.50642
A_52_P297113	Lifr	Mus musculus leukemia inhibitory factor receptor (Lifr), mRNA [NM_013584]	6.50386
A_51_P398971	Igfbp4	Mus musculus insulin-like growth factor binding protein 4 (Igfbp4), mRNA [NM_010517]	6.48276
A_51_P129480	Ccl21c	Mus musculus chemokine (C-C motif) ligand 21c (leucine) (Ccl21c), mRNA [NM_023052]	6.472
A_51_P277994	Oas2	Mus musculus 2'-5' oligoadenylate synthetase 2 (Oas2), mRNA [NM_145227]	6.45955
A_52_P476973	Nfib	Mus musculus nuclear factor I/B (Nfib), mRNA [NM_008687]	6.43125
A_51_P172502	Cxcl12	Mus musculus chemokine (C-X-C motif) ligand 12 (Cxcl12), transcript variant 2, mRNA [NM_013655]	6.42356
A_52_P474902	Col20a1	Mus musculus collagen, type XX, alpha 1, mRNA (cDNA clone IMAGE:5366843), partial cds. [BC030415]	6.41963
A_51_P300493	Lox	Mus musculus lysyl oxidase (Lox), mRNA [NM_010728]	6.41684
A_51_P140374	Rhbdl3	Mus musculus rhomboid, veinlet-like 3 (Drosophila) (Rhbdl3), mRNA [NM_139228]	6.39761
A_51_P297131	Vcl	Mus musculus vinculin (Vcl), mRNA [NM_009502]	6.37491
A_52_P144368	Odz4	Mus musculus odd Oz/ten-m homolog 4 (Drosophila) (Odz4), mRNA [NM_011858]	6.36799
A_52_P579531	Pdlim3	Mus musculus PDZ and LIM domain 3 (Pdlim3), mRNA [NM_016798]	6.35363
A_52_P309494	Ttc23	Mus musculus tetratricopeptide repeat domain 23 (Ttc23), mRNA [NM_025905]	6.32208
A_51_P157677	Pdlim3	Mus musculus PDZ and LIM domain 3 (Pdlim3), mRNA [NM_016798]	6.26935
A_52_P578958	Zfp532	Mus musculus zinc finger protein 532 (Zfp532), mRNA [NM_207255]	6.22325
A_52_P171212	Irs1	Mus musculus insulin receptor substrate 1 (Irs1), mRNA [NM_010570]	6.21597
A_52_P211889	1110051B16Rik	Mus musculus RIKEN cDNA 1110051B16 gene (1110051B16Rik), mRNA [NM_183389]	6.21297
A_51_P458778	Hpgd	Mus musculus hydroxyprostaglandin dehydrogenase 15 (NAD) (Hpgd), mRNA [NM_008278]	6.20139
A_51_P209771	Prrx1	Mus musculus paired related homeobox 1 (Prrx1), transcript variant 1, mRNA [NM_011127]	6.18719
A_52_P408025	Mpped2	Mus musculus 12 days embryo whole body cDNA, RIKEN full-length enriched library, clone:E970015H02 product:hypothetical Metallophosphoesterase containing protein, full insert sequence. [AK165186]	6.15999
A_51_P151182	Ifi202b	Mus musculus interferon activated gene 202B (Ifi202b), mRNA [NM_011940]	6.13935
A_52_P175242	Irs1	Mus musculus 12 days embryo spinal ganglion cDNA, RIKEN full-length enriched library, clone:D130017A09 product:insulin receptor substrate 1, full insert sequence. [AK141842]	6.12267
A_52_P613255	Ncam1	Mus musculus neural cell adhesion molecule 1 (Ncam1), transcript variant 1, mRNA [NM_001081445]	6.08368
A_52_P634218	C1s	Mus musculus complement component 1, s subcomponent (C1s), mRNA [NM_144938]	6.07303
A_52_P367621	Arid5b	Mus musculus AT rich interactive domain 5B (Mrf1 like) (Arid5b), mRNA [NM_023598]	6.07264
A_51_P450527	Tagln	Mus musculus transgelin (Tagln), mRNA [NM_011526]	6.01864
A_51_P129363	Pthlh	Mus musculus parathyroid hormone-like peptide (Pthlh), mRNA [NM_008970]	5.99932
A_51_P319460	Osmr	Mus musculus oncostatin M receptor (Osmr), mRNA [NM_011019]	5.99703
A_52_P1995	Sh3pxd2b	Mus musculus SH3 and PX domains 2B (Sh3pxd2b), mRNA [NM_177364]	5.97414
A_52_P84928	Pak3	Mus musculus p21 (CDKN1A)-activated kinase 3 (Pak3), mRNA [NM_008778]	5.96587
A_52_P383653	Cpne8	Mus musculus copine VIII (Cpne8), transcript variant 1, mRNA [NM_025815]	5.94935
A_52_P604164	Ptprd	Mus musculus adult male diencephalon cDNA, RIKEN full-length enriched library, clone:9330159J16 product:protein tyrosine phosphatase, receptor type, D, full insert sequence. [AK034145]	5.93824
A_52_P228899	Scn3b	Mus musculus sodium channel, voltage-gated, type III, beta (Scn3b), transcript variant 1, mRNA [NM_153522]	5.91772
A_52_P281702	Igfbp5	Mus musculus insulin-like growth factor binding protein 5 (Igfbp5), mRNA [NM_010518]	5.90712
A_52_P676819	Bnc1	Mus musculus basonuclin 1 (Bnc1), mRNA [NM_007562]	5.89001
A_51_P409349	Trim29	Mus musculus tripartite motif protein 29 (Trim29), mRNA [NM_023655]	5.88767
A_51_P476660	Mllt4	Mus musculus myeloid/lymphoid or mixed lineage-leukemia translocation to 4 homolog (Drosophila) (Mllt4), mRNA [NM_010806]	5.85761
A_51_P464874	Cttnbp2	PREDICTED: Mus musculus cortactin binding protein 2, transcript variant 7 (Cttnbp2), mRNA [XM_898153]	5.84793
A_52_P644005	Sox7	Mus musculus adult male tongue cDNA, RIKEN full-length enriched library, clone:2310039K21 product:SRY-box containing gene 7, full insert sequence. [AK009704]	5.84353
A_51_P229833	Agrn	Mus musculus agrin precursor, mRNA, mature peptide, partial cds. [U84407]	5.84252
A_51_P432403	Fgfr2	Mus musculus fibroblast growth factor receptor 2 (Fgfr2), transcript variant 1, mRNA [NM_010207]	5.79059
A_51_P381821	Fst	Mus musculus follistatin (Fst), mRNA [NM_008046]	5.77899
A_51_P423484	Rbp1	Mus musculus retinol binding protein 1, cellular (Rbp1), mRNA [NM_011254]	5.75849
A_51_P221291	Sntb2	Mus musculus syntrophin, basic 2 (Sntb2), mRNA [NM_009229]	5.71573
A_51_P474496	Col6a1	Mus musculus procollagen, type VI, alpha 1 (Col6a1), mRNA [NM_009933]	5.65305
A_51_P331752	Ccl11	Mus musculus small chemokine (C-C motif) ligand 11 (Ccl11), mRNA [NM_011330]	5.63979
A_52_P272429	Ehf	Mus musculus ets homologous factor (Ehf), mRNA [NM_007914]	5.6347
A_51_P461877	Thbs2	Mus musculus thrombospondin 2 (Thbs2), mRNA [NM_011581]	5.63265
A_52_P386627	Irak3	Mus musculus interleukin-1 receptor-associated kinase 3 (Irak3), mRNA [NM_028679]	5.62425
A_52_P298824	Slc7a11	Mus musculus NOD-derived CD11c +ve dendritic cells cDNA, RIKEN full-length enriched library, clone:F630119J15 product:solute carrier family 7 (cationic amino acid transporter, y+ system), member 11, full insert sequence. [AK089283]	5.60201
A_51_P321972	Gfra2	Mus musculus glial cell line derived neurotrophic factor family receptor alpha 2 (Gfra2), mRNA [NM_008115]	5.59673
A_52_P59264	Sncaip	Mus musculus synuclein, alpha interacting protein (synphilin) (Sncaip), mRNA [NM_026408]	5.59322
A_51_P157083	Gas1	Mus musculus growth arrest specific 1 (Gas1), mRNA [NM_008086]	5.58481
A_51_P105554	Crp	Mus musculus C-reactive protein, pentraxin-related (Crp), mRNA [NM_007768]	5.5666
A_52_P284243	Cttnbp2	Mus musculus cortactin binding protein 2 (Cttnbp2), mRNA [NM_080285]	5.56497
A_51_P341736	Mmp2	Mus musculus matrix metallopeptidase 2 (Mmp2), mRNA [NM_008610]	5.55338
A_52_P623296	Boc	Mus musculus 7 days neonate cerebellum cDNA, RIKEN full-length enriched library, clone:A730090B12 product:biregional cell adhesion molecule-related/down-regulated by oncogenes (Cdon)binding protein, full insert sequence. [AK043379]	5.54902
A_51_P126626	Zfp503	Mus musculus zinc finger protein 503 (Zfp503), mRNA [NM_145459]	5.54377
A_51_P401659	Sspn	Mus musculus sarcospan (Sspn), mRNA [NM_010656]	5.52473
A_52_P683413	F3	Mus musculus coagulation factor III (F3), mRNA [NM_010171]	5.51118
A_52_P416618	Lmo7	PREDICTED: Mus musculus LIM domain only 7, transcript variant 7 (Lmo7), mRNA [XM_895728]	5.50856
A_51_P244287	Lamb1-1	Mus musculus laminin B1 subunit 1 (Lamb1-1), mRNA [NM_008482]	5.4716
A_51_P370996	Ptprz1	Mus musculus mRNA for DSD-1-proteoglycan. [AJ133130]	5.44617
A_51_P126702	Ddit4l	Mus musculus DNA-damage-inducible transcript 4-like (Ddit4l), mRNA [NM_030143]	5.43908
A_51_P501803	Hoxa2	Mus musculus homeo box A2 (Hoxa2), mRNA [NM_010451]	5.4322
A_51_P184340	Scn3b	Mus musculus sodium channel, voltage-gated, type III, beta (Scn3b), transcript variant 2, mRNA [NM_178227]	5.429
A_52_P418477	Tpm2	Mus musculus tropomyosin 2, beta (Tpm2), mRNA [NM_009416]	5.41325
A_51_P493486	Mllt4	Mus musculus 16 days embryo head cDNA, RIKEN full-length enriched library, clone:C130039A08 product:unclassifiable, full insert sequence. [AK048179]	5.41023
A_52_P674338	Egfr	Mus musculus epidermal growth factor receptor (Egfr), transcript variant 1, mRNA [NM_207655]	5.3586
A_51_P483351	Lix1l	Mus musculus 10 days neonate olfactory brain cDNA, RIKEN full-length enriched library, clone:E530001C20 product:Weakly similar to LIX1 (Fragment) homolog [Mus musculus], full insert sequence [AK143438]	5.35354
A_52_P493854	Kctd4	Mus musculus potassium channel tetramerisation domain containing 4 (Kctd4), mRNA [NM_026214]	5.33314
A_52_P216311	Mllt4	Mus musculus myeloid/lymphoid or mixed lineage-leukemia translocation to 4 homolog (Drosophila) (Mllt4), mRNA [NM_010806]	5.32137
A_52_P481686	Wtip	Mus musculus WT1-interacting protein (Wtip), mRNA [NM_207212]	5.31932
A_52_P610900	Cask	Mus musculus calcium/calmodulin-dependent serine protein kinase (MAGUK family) (Cask), mRNA [NM_009806]	5.31006
A_51_P333518	Sh3rf2	Mus musculus SH3 domain containing ring finger 2 (Sh3rf2), mRNA [NM_172966]	5.29147
A_51_P334104	Dcn	Mus musculus decorin (Dcn), mRNA [NM_007833]	5.27646
A_52_P635182	Rras	Mus musculus Harvey rat sarcoma oncogene, subgroup R (Rras), mRNA [NM_009101]	5.26976
A_52_P315976	Tpm2	Mus musculus tropomyosin 2, beta (Tpm2), mRNA [NM_009416]	5.26975
A_51_P287986	Clstn1	Mus musculus mRNA for calsyntenin-1 protein. [AJ289016]	5.26565
A_52_P453276	Mid1	Mus musculus clone MEX2B-9 Mid1 mRNA, partial sequence. [AY540038]	5.26531
A_51_P212754	Tgfbi	Mus musculus transforming growth factor, beta induced (Tgfbi), mRNA [NM_009369]	5.26103
A_52_P376574	Pcsk6	PREDICTED: Mus musculus proprotein convertase subtilisin [XM_355911]	5.24958
A_52_P587441	Ctnnd2	Mus musculus catenin (cadherin associated protein), delta 2 (Ctnnd2), mRNA [NM_008729]	5.24459
A_51_P149906	Kif13a	Mus musculus kinesin family member 13A (Kif13a), mRNA [NM_010617]	5.23347
A_52_P321725	Fmn1	M.musculus mRNA for formin (isoform IV). [X62379]	5.23301
A_51_P378550	Oplah	Mus musculus 5-oxoprolinase (ATP-hydrolysing) (Oplah), mRNA [NM_153122]	5.2287
A_52_P404302	Olfml2a	Mus musculus olfactomedin-like 2A (Olfml2a), mRNA [NM_172854]	5.22791
A_52_P381484	Spon2	Mus musculus spondin 2, extracellular matrix protein (Spon2), mRNA [NM_133903]	5.22484
A_51_P279639	Col6a2	Mus musculus procollagen, type VI, alpha 2 (Col6a2), mRNA [NM_146007]	5.22302
A_52_P21574	Pdlim7	Mus musculus 15 days embryo male testis cDNA, RIKEN full-length enriched library, clone:8030406F08 product:LIM-DOMAIN PROTEIN LMP-1 homolog [Rattus norvegicus], full insert sequence. [AK033091]	5.19915
A_51_P183822	Syt11	Mus musculus adult male brain cDNA, RIKEN full-length enriched library, clone:3632445O20 product:unclassifiable, full insert sequence. [AK014401]	5.19603
A_52_P618774	Hs1bp3	Mus musculus HCLS1 binding protein 3 (Hs1bp3), mRNA [NM_021429]	5.18675
A_51_P519648	Mical3	Mus musculus microtubule associated monoxygenase, calponin and LIM domain containing 3 (Mical3), mRNA [NM_153396]	5.16893
A_51_P455008	Specc1	Mus musculus sperm antigen with calponin homology and coiled-coil domains 1 (Specc1), mRNA [NM_001029936]	5.15344
A_51_P130595	Oplah	Mus musculus adult male testis cDNA, RIKEN full-length enriched library, clone:	5.14585
A_52_P598420	Matn1	Mus musculus matrilin 1, cartilage matrix protein 1 (Matn1), mRNA [NM_010769]	5.13288
A_52_P224801	Fbn1	Mus musculus fibrillin 1 (Fbn1), mRNA [NM_007993]	5.12479
A_51_P186856	Krt5	Mus musculus keratin 5 (Krt5), mRNA [NM_027011]	5.09483
A_51_P300038	Ldhd	Mus musculus lactate dehydrogenase D (Ldhd), mRNA [NM_027570]	5.09445
A_51_P135416	Mpped2	Mus musculus 12 days embryo whole body cDNA, RIKEN full-length enriched library, clone:E970015H02 product:hypothetical Metallophosphoesterase containing protein, full insert sequence. [AK165186]	5.09236
A_52_P210078	Acta2	Mus musculus actin, alpha 2, smooth muscle, aorta (Acta2), mRNA [NM_007392]	5.06952
A_51_P137523	Edg3	Mus musculus endothelial differentiation, sphingolipid G-protein-coupled receptor, 3 (Edg3), mRNA [NM_010101]	5.0652
A_52_P54218	Il7	Mus musculus interleukin 7 (Il7), mRNA [NM_008371]	5.04774
A_51_P225224	Htra1	Mus musculus HtrA serine peptidase 1 (Htra1), mRNA [NM_019564]	5.03929
A_51_P223656	Lamb3	Mus musculus laminin, beta 3 (Lamb3), mRNA [NM_008484]	5.02326
A_52_P363110	Fgfr2	Mus musculus fibroblast growth factor receptor 2 (Fgfr2), transcript variant 1, mRNA [NM_010207]	5.01436
A_51_P230904	Copz2	Mus musculus coatomer protein complex, subunit zeta 2 (Copz2), mRNA [NM_019877]	5.00678
A_52_P488640	Lima1	Mus musculus LIM domain and actin binding 1 (Lima1), mRNA [NM_023063]	5.00257
A_52_P664034	Fat3	Mus musculus FAT tumor suppressor homolog 3 (Drosophila) (Fat3), mRNA [NM_001080814]	4.98558
A_52_P216600	Epb4.9	Mus musculus erythrocyte protein band 4.9 (Epb4.9), mRNA [NM_013514]	4.98375
A_52_P576222	Ppl	Mus musculus periplakin, mRNA (cDNA clone IMAGE:5337379), complete cds. [BC057152]	4.974
A_52_P310907	Ston2	Mus musculus stonin 2 (Ston2), mRNA [NM_175367]	4.97319
A_51_P393426	Pros1	Mus musculus protein S (alpha) (Pros1), mRNA [NM_011173]	4.93899
A_52_P528772	Mtap4	Mus musculus adult male tongue cDNA, RIKEN full-length enriched library, clone:2310009M23 product:microtubule-associated protein 4, full insert sequence. [AK019079]	4.93687
A_52_P262511	Rnase4	Mus musculus ribonuclease, RNase A family 4 (Rnase4), transcript variant 1, mRNA [NM_021472]	4.93481
A_52_P560022	Ptrf	Mus musculus polymerase I and transcript release factor (Ptrf), mRNA [NM_008986]	4.88116
A_51_P279100	Ptgs1	Mus musculus prostaglandin-endoperoxide synthase 1 (Ptgs1), mRNA [NM_008969]	4.87115
A_51_P497451	Rbms3	Mus musculus RNA binding motif, single stranded interacting protein (Rbms3), mRNA [NM_178660]	4.86762
A_51_P361830	Lgi2	Mus musculus leucine-rich repeat LGI family, member 2 (Lgi2), mRNA [NM_144945]	4.86186
A_51_P515768	Pdlim7	Mus musculus 15 days embryo male testis cDNA, RIKEN full-length enriched library, clone:8030406F08 product:LIM-DOMAIN PROTEIN LMP-1 homolog [Rattus norvegicus], full insert sequence. [AK033091]	4.85683
A_52_P131458	1810054D07Rik	Mus musculus RIKEN cDNA 1810054D07 gene (1810054D07Rik), mRNA [NM_027238]	4.85485
A_51_P297850	Kcnh1	Mus musculus potassium voltage-gated channel, subfamily H (eag-related), member 1 (Kcnh1), transcript variant 1, mRNA [NM_010600]	4.82907
A_52_P52703	Sh3d19	Mus musculus SH3 domain protein D19 (Sh3d19), mRNA [NM_001082414]	4.82732
A_51_P180905	Pcsk6	PREDICTED: Mus musculus proprotein convertase subtilisin [XM_355911]	4.81326
A_52_P229278	3732412D22Rik	Mus musculus RIKEN cDNA 3732412D22 gene (3732412D22Rik), mRNA [NM_001001980]	4.79656
A_52_P668157	Ncam1	Mus musculus 10 days embryo whole body cDNA, RIKEN full-length enriched library, clone:2610206P12 product:hypothetical protein, full insert sequence. [AK011905]	4.7851
A_51_P278686	Tirap	Mus musculus 16 days embryo head cDNA, RIKEN full-length enriched library, clone:C130027E04 product:toll-interleukin 1 receptor (TIR) domain-containing adaptor protein, full insert sequence [AK081514]	4.76733
A_51_P301930	Lrrc17	Mus musculus leucine rich repeat containing 17, mRNA (cDNA clone MGC:40896 IMAGE:5372009), complete cds. [BC030317]	4.76599
A_51_P191700	Col18a1	Mus musculus procollagen, type XVIII, alpha 1 (Col18a1), mRNA [NM_009929]	4.76327
A_51_P348232	Pcdh19	PREDICTED: Mus musculus protocadherin 19 (Pcdh19), mRNA [XM_205287]	4.75918
A_51_P407248	Antxr1	Mus musculus anthrax toxin receptor 1 (Antxr1), mRNA [NM_054041]	4.74756
A_51_P199089	Lypd5	Mus musculus adult male stomach cDNA, RIKEN full-length enriched library, clone:2210003I03 product:weakly similar to METASTASIS-ASSOCIATED GPI-ANCHORED PROTEIN [Rattus norvegicus], full insert sequence. [AK008654]	4.74686
A_51_P184006	Cpxm2	Mus musculus carboxypeptidase X 2 (M14 family) (Cpxm2), mRNA [NM_018867]	4.72969
A_52_P402663	4930519N13Rik	Mus musculus mRNA for mKIAA0980 protein [AK129253]	4.71791
A_52_P100140	Mitf	Mus musculus microphthalmia-associated transcription factor (Mitf), mRNA [NM_008601]	4.71673
A_51_P209778	Prrx1	Mus musculus paired related homeobox 1 (Prrx1), transcript variant 1, mRNA [NM_011127]	4.71372
A_52_P306697	Dmd	Mus musculus dystrophin, muscular dystrophy (Dmd), mRNA [NM_007868]	4.70425
A_51_P479696	Cds1	Mus musculus CDP-diacylglycerol synthase 1 (Cds1), mRNA [NM_173370]	4.70167
A_52_P684037	Ncam1	Mus musculus neural cell adhesion molecule 1 (Ncam1), transcript variant 2, mRNA [NM_010875]	4.69317
A_51_P359570	Ifit3	Mus musculus interferon-induced protein with tetratricopeptide repeats 3 (Ifit3), mRNA [NM_010501]	4.6921
A_52_P278354	Bmp7	Mus musculus bone morphogenetic protein 7 (Bmp7), mRNA [NM_007557]	4.69204
A_51_P517051	2410008K03Rik	Mus musculus RIKEN cDNA 2410008K03 gene (2410008K03Rik), mRNA [NM_028022]	4.69107
A_51_P429335	Prss16	Mus musculus protease, serine, 16 (thymus) (Prss16), mRNA [NM_019429]	4.67883
A_52_P586851	Efs	Mus musculus embryonal Fyn-associated substrate (Efs), mRNA [NM_010112]	4.67416
A_51_P315303	Ctbp2	Mus musculus C-terminal binding protein 2 (Ctbp2), mRNA [NM_009980]	4.66673
A_51_P488730	Zfp612	Mus musculus zinc finger protein 612 (Zfp612), mRNA [NM_175480]	4.66543
A_52_P486464	D630040G17Rik	Mus musculus RIKEN cDNA D630040G17 gene (D630040G17Rik), mRNA [NM_178267]	4.66166
A_51_P138450	Gja7	Mus musculus gap junction membrane channel protein alpha 7 (Gja7), mRNA [NM_008122]	4.6589
A_51_P280906	Jag1	Mus musculus jagged 1 (Jag1), mRNA [NM_013822]	4.64926
A_51_P381611	Morc4	Mus musculus microrchidia 4 (Morc4), mRNA [NM_029413]	4.64146
A_52_P114414	Ksr1	Mus musculus kinase suppressor of ras 1 (Ksr1), mRNA [NM_013571]	4.63877
A_52_P618173	3732412D22Rik	Mus musculus RIKEN cDNA 3732412D22 gene (3732412D22Rik), mRNA [NM_001001980]	4.63422
A_51_P496057	Zcchc14	Mus musculus zinc finger, CCHC domain containing 14 (Zcchc14), mRNA [NM_080855]	4.63227
A_51_P357573	Cald1	Mus musculus caldesmon 1 (Cald1), mRNA [NM_145575]	4.62465
A_52_P8922	Sntb2	Mus musculus syntrophin, basic 2 (Sntb2), mRNA [NM_009229]	4.62453
A_51_P201884	Dsp	PREDICTED: Mus musculus desmoplakin, transcript variant 1 (Dsp), mRNA [XM_621314]	4.62324
A_51_P430082	Tst	Mus musculus thiosulfate sulfurtransferase, mitochondrial (Tst), mRNA [NM_009437]	4.6171
A_52_P261846	Col18a1	Mus musculus procollagen, type XVIII, alpha 1 (Col18a1), mRNA [NM_009929]	4.61427
A_51_P487027	Kcnk2	Mus musculus potassium channel, subfamily K, member 2 (Kcnk2), mRNA [NM_010607]	4.60961
A_51_P387473	Rab13	Mus musculus RAB13, member RAS oncogene family (Rab13), mRNA [NM_026677]	4.60916
A_52_P518827	Col4a1	Mus musculus procollagen, type IV, alpha 1 (Col4a1), mRNA [NM_009931]	4.59496
A_52_P552955	Dst	Mus musculus 0 day neonate head cDNA, RIKEN full-length enriched library, clone:4833429F11 product:dystonin, full insert sequence. [AK029396]	4.59309
A_52_P295933	Eya4	Mus musculus 16 days embryo head cDNA, RIKEN full-length enriched library, clone:C130018M10 product:unclassifiable, full insert sequence [AK081454]	4.58637
A_52_P365011	Fes	Mus musculus feline sarcoma oncogene (Fes), mRNA [NM_010194]	4.5723
A_52_P133594	C3	Mus musculus complement component 3 (C3), mRNA [NM_009778]	4.5453
A_51_P227662	Dnahc7b	PREDICTED: Mus musculus gene model 107, (NCBI), transcript variant 3 (Gm107), mRNA [XM_905512]	4.53114
A_52_P571794	Pcsk5	Mus musculus 12 days embryo male wolffian duct includes surrounding region cDNA, RIKEN full-length enriched library, clone:6720422L05 product:proprotein convertase subtilisin [AK032736]	4.52555
A_52_P56471	Egfr	Mus musculus epidermal growth factor receptor (Egfr), transcript variant 2, mRNA [NM_007912]	4.52115
A_51_P208793	C1s	Mus musculus complement component 1, s subcomponent (C1s), mRNA [NM_144938]	4.51911
A_51_P296925	Palld	Mus musculus 13 days embryo lung cDNA, RIKEN full-length enriched library, clone:D430036A13 product:ACTIN-ASSOCIATED PROTEIN PALLADIN (FRAGMENT) homolog [Mus musculus], full insert sequence. [AK052489]	4.50568
A_52_P564046	Etl4	Mus musculus 12 days embryo eyeball cDNA, RIKEN full-length enriched library, clone:D230036B16 product:similar to KIAA1217 PROTEIN (FRAGMENT) [Homo sapiens], full insert sequence. [AK052020]	4.49722
A_51_P305547	Snai2	Mus musculus snail homolog 2 (Drosophila) (Snai2), mRNA [NM_011415]	4.481
A_52_P479522	Gulp1	Mus musculus GULP, engulfment adaptor PTB domain containing 1 (Gulp1), transcript variant 1, mRNA [NM_027506]	4.47385
A_51_P296036	Nrbp2	Mus musculus nuclear receptor binding protein 2 (Nrbp2), mRNA [NM_144847]	4.46063
A_52_P70882	Atp8b1	Mus musculus ATPase, class I, type 8B, member 1 (Atp8b1), mRNA [NM_001001488]	4.45846
A_52_P616392	Sbno2	Mus musculus strawberry notch homolog 2 (Drosophila) (Sbno2), mRNA [NM_183426]	4.45794
A_52_P476935	Flrt3	Mus musculus fibronectin leucine rich transmembrane protein 3 (Flrt3), mRNA [NM_178382]	4.45257
A_52_P62919	1110001D15Rik	Mus musculus RIKEN cDNA 1110001D15 gene (1110001D15Rik), mRNA [NM_026763]	4.45077
A_51_P478598	Nfix	Mus musculus nuclear factor I/X (Nfix), transcript variant 2, mRNA [NM_010906]	4.44506
A_52_P670612	Meis1	Mus musculus myeloid ecotropic viral integration site 1 (Meis1), mRNA [NM_010789]	4.44337
A_52_P920129	Gnai1	Mus musculus guanine nucleotide binding protein, alpha inhibiting 1 (Gnai1), mRNA [NM_010305]	4.44209
A_52_P184304	Dst	Mus musculus dystonin (Dst), transcript variant b, mRNA [NM_134448]	4.44165
A_52_P8444	Eif2c4	Mus musculus eukaryotic translation initiation factor 2C, 4 (Eif2c4), mRNA [NM_153177]	4.44133
A_51_P392943	AB112350	Mus musculus cDNA sequence AB112350 (AB112350), mRNA [NM_178728]	4.44121
A_51_P385701	Abca9	Mus musculus ATP-binding cassette transporter sub-family A member 9 (Abca9), mRNA [NM_147220]	4.41546
A_52_P358505	Filip1	Mus musculus filamin A interacting protein 1 (Filip1), mRNA [NM_001081243]	4.41001
A_51_P115178	Scara3	Mus musculus scavenger receptor class A, member 3 (Scara3), mRNA [NM_172604]	4.39932
A_51_P250797	Glrb	Mus musculus glycine receptor, beta subunit (Glrb), mRNA [NM_010298]	4.39911
A_51_P258529	Pmp22	Mus musculus peripheral myelin protein (Pmp22), mRNA [NM_008885]	4.39092
A_52_P446364	Lgi2	Mus musculus mRNA for mKIAA1916 protein. [AK122570]	4.38869
A_52_P129388	Col27a1	Mus musculus procollagen, type XXVII, alpha 1 (Col27a1), mRNA [NM_025685]	4.38437
A_51_P216550	Trp63	Mus musculus transformation related protein 63 (Trp63), mRNA [NM_011641]	4.38093
A_51_P453635	Mdk	Mus musculus midkine (Mdk), transcript variant 1, mRNA [NM_010784]	4.37992
A_51_P159113	Hr	Mus musculus hairless (Hr), mRNA [NM_021877]	4.36984
A_51_P169061	Aytl1	Mus musculus acyltransferase like 1 (Aytl1), mRNA [NM_173014]	4.36348
A_51_P124254	Col4a1	Mus musculus procollagen, type IV, alpha 1 (Col4a1), mRNA [NM_009931]	4.36333
A_52_P299247	Tns3	Mus musculus tensin 3 (Tns3), mRNA [NM_001083587]	4.36038
A_51_P468231	Ptprd	Mus musculus protein tyrosine phosphatase, receptor type, D (Ptprd), transcript variant b, mRNA [NM_011211]	4.35489
A_52_P614259	Mx1	Mus musculus myxovirus (influenza virus) resistance 1 (Mx1), mRNA [NM_010846]	4.35336
A_52_P101852	Sparc	Mus musculus secreted acidic cysteine rich glycoprotein (Sparc), mRNA [NM_009242]	4.35184
A_52_P128068	9030409G11Rik	Mus musculus RIKEN cDNA 9030409G11 gene (9030409G11Rik), mRNA [NM_144531]	4.34086
A_51_P238523	Tmem58	Mus musculus transmembrane protein 58 (Tmem58), mRNA [NM_175259]	4.32946
A_51_P384318	C1r	Mus musculus complement component 1, r subcomponent (C1r), mRNA [NM_023143]	4.32639
A_52_P451485	Cobl	Mus musculus cordon-bleu (Cobl), mRNA [NM_172496]	4.31326
A_51_P126476	Myo1b	Mus musculus myosin IB (Myo1b), mRNA [NM_010863]	4.30548
A_51_P333839	Pdgfc	Mus musculus platelet-derived growth factor, C polypeptide (Pdgfc), mRNA [NM_019971]	4.29906
A_52_P609972	Eln	Mus musculus elastin (Eln), mRNA [NM_007925]	4.29676
A_51_P131119	Clca5	Mus musculus chloride channel calcium activated 5 (Clca5), mRNA [NM_178697]	4.28215
A_51_P408649	Tmem46	Mus musculus transmembrane protein 46 (Tmem46), mRNA [NM_145463]	4.26416
A_52_P662203	Rbpms	Mus musculus hermes mRNA, complete cds. [AF148511]	4.26254
A_52_P104658	Krt6a	Mus musculus keratin 6A (Krt6a), mRNA [NM_008476]	4.25536
A_51_P292008	Gpx3	Mus musculus glutathione peroxidase 3 (Gpx3), transcript variant 2, mRNA [NM_008161]	4.24731
A_51_P135832	Plekhc1	Mus musculus pleckstrin homology domain containing, family C (with FERM domain) member 1 (Plekhc1), mRNA [NM_146054]	4.24698
A_51_P412914	Efs	Mus musculus embryonal Fyn-associated substrate (Efs), mRNA [NM_010112]	4.24204
A_51_P152946	Yap1	Mus musculus yes-associated protein 1 (Yap1), mRNA [NM_009534]	4.24038
A_52_P257502	Igfbp4	Mus musculus insulin-like growth factor binding protein 4 (Igfbp4), mRNA [NM_010517]	4.22441
A_51_P283590	Anxa1	Mus musculus annexin A1 (Anxa1), mRNA [NM_010730]	4.21
A_51_P142744	Sulf1	Mus musculus sulfatase 1 (Sulf1), mRNA [NM_172294]	4.198
A_51_P455997	Gtl2	PREDICTED: Mus musculus GTL2, imprinted maternally expressed untranslated mRNA (Gtl2), mRNA [XM_981786]	4.19031
A_51_P495232	2310016C16Rik	Mus musculus RIKEN cDNA 2310016C16 gene (2310016C16Rik), mRNA [NM_027127]	4.19022
A_52_P684497	Olfml2a	Mus musculus 6 days neonate skin cDNA, RIKEN full-length enriched library, clone:A030009O20 product:unclassifiable, full insert sequence. [AK037205]	4.19011
A_51_P143893	Steap4	Mus musculus STEAP family member 4 (Steap4), mRNA [NM_054098]	4.18504
A_52_P113537	Xist	Mus musculus inactive X specific transcripts (Xist) on chromosome X [NR_001463]	4.18147
A_51_P386612	Pir	Mus musculus pirin (Pir), mRNA [NM_027153]	4.18084
A_52_P909274	Pros1	Mus musculus protein S (alpha) (Pros1), mRNA [NM_011173]	4.17667
A_51_P274789	Rai14	Mus musculus retinoic acid induced 14 (Rai14), mRNA [NM_030690]	4.1571
A_51_P338886	Ociad2	Mus musculus OCIA domain containing 2 (Ociad2), mRNA [NM_026950]	4.15506
A_51_P367834	Gnai1	Mus musculus guanine nucleotide binding protein, alpha inhibiting 1 (Gnai1), mRNA [NM_010305]	4.14943
A_52_P345989	Mtap4	Mus musculus microtubule-associated protein 4 (MAP4) mRNA, partial cds [U08819]	4.1418
A_51_P196353	Sncaip	Mus musculus synuclein, alpha interacting protein (synphilin) (Sncaip), mRNA [NM_026408]	4.14113
A_52_P15212	Ctbp2	Mus musculus C-terminal binding protein 2 (Ctbp2), mRNA [NM_009980]	4.13714
A_51_P515137	2610027H17Rik	Mus musculus 10 days embryo whole body cDNA, RIKEN full-length enriched library, clone:2610027H17 product:unclassifiable, full insert sequence. [AK011567]	4.13602
A_52_P439420	Wscd1	Mus musculus WSC domain containing 1 (Wscd1), mRNA [NM_177618]	4.13067
A_52_P649177	Pdlim5	Mus musculus PDZ and LIM domain 5 (Pdlim5), transcript variant 2, mRNA [NM_019809]	4.12832
A_52_P255782	Slco2b1	Mus musculus solute carrier organic anion transporter family, member 2b1 (Slco2b1), mRNA [NM_175316]	4.12334
A_52_P141739	Lama3	PREDICTED: Mus musculus laminin, alpha 3, transcript variant 1 (Lama3), mRNA [XM_140451]	4.12325
A_51_P114067	Freq	Mus musculus 7 days neonate cerebellum cDNA, RIKEN full-length enriched library, clone:A730032G13 product:unclassifiable, full insert sequence. [AK042865]	4.1211
A_52_P424359	Bmx	Mus musculus BMX non-receptor tyrosine kinase (Bmx), mRNA [NM_009759]	4.10735
A_51_P495194	Slc24a4	Mus musculus adult retina cDNA, RIKEN full-length enriched library, clone:A930002M03	4.10635
A_52_P672882	Fmn1	Mus musculus mutant formin (Fmn) gene, partial cds. [U60966]	4.09225
A_52_P619911	Dact2	Mus musculus 3 days neonate thymus cDNA, RIKEN full-length enriched library, clone:A630024E20 product:weakly similar to HYPOTHETICAL 39.6 KDA PROTEIN [Homo sapiens], full insert sequence [AK041604]	4.08471
A_51_P387123	Oasl2	Mus musculus 2'-5' oligoadenylate synthetase-like 2 (Oasl2), mRNA [NM_011854]	4.0738
A_51_P312348	Krt7	Mus musculus adult male urinary bladder cDNA, RIKEN full-length enriched library, clone:9530049E07 product:keratin complex 2, basic, gene 7, full insert sequence. [AK137217]	4.07375
A_52_P111385	Pbx1	Mus musculus 0 day neonate cortex cDNA, RIKEN full-length enriched library, clone:G630068P17 product:pre B-cell leukemia transcription factor 1, full insert sequence. [AK144446]	4.0726
A_51_P267877	Rhbdl3	Mus musculus rhomboid, veinlet-like 3 (Drosophila) (Rhbdl3), mRNA [NM_139228]	4.06459
A_51_P187151	Grb10	Mus musculus growth factor receptor bound protein 10 (Grb10), mRNA [NM_010345]	4.05194
A_52_P379123	Sncaip	Mus musculus synuclein, alpha interacting protein (synphilin) (Sncaip), mRNA [NM_026408]	4.04951
A_51_P451052	Pgm5	Mus musculus phosphoglucomutase 5 (Pgm5), mRNA [NM_175013]	4.02891
A_51_P167746	St5	Mus musculus suppression of tumorigenicity 5 (St5), transcript variant 1, mRNA [NM_001001326]	4.02307
A_52_P293120	Prrg3	Mus musculus proline rich Gla (G-carboxyglutamic acid) 3 (transmembrane) (Prrg3), mRNA [NM_001081135]	4.01586
A_52_P593212	5730446D14Rik	Mus musculus RIKEN cDNA 5730446D14 gene, mRNA (cDNA clone MGC:106080 IMAGE:5340510), complete cds. [BC094279]	4.00295
A_52_P223127	Synpo2	PREDICTED: Mus musculus synaptopodin 2, transcript variant 1 (Synpo2), mRNA [XM_619958]	3.99534
A_52_P386558	Tanc2	NEONATAL_24_B21.x1 FH NEONATAL Mus musculus cDNA clone NEONATAL_24_B21, mRNA sequence [DV064943]	3.9953
A_52_P641684	Nfia	Mus musculus mRNA for mKIAA1439 protein [AK173173]	3.99479
A_52_P53019	Rhbdl3	Mus musculus rhomboid, veinlet-like 3 (Drosophila) (Rhbdl3), mRNA [NM_139228]	3.98874
A_52_P561161	D030011O10Rik	Mus musculus RIKEN cDNA D030011O10 gene (D030011O10Rik), mRNA [NM_177192]	3.98081
A_51_P317941	Perp	Mus musculus PERP, TP53 apoptosis effector (Perp), mRNA [NM_022032]	3.97635
A_52_P502577	Edg3	Mus musculus endothelial differentiation, sphingolipid G-protein-coupled receptor, 3 (Edg3), mRNA [NM_010101]	3.95617
A_52_P282741	Sdc3	Mus musculus syndecan 3 (Sdc3), mRNA [NM_011520]	3.94806
A_52_P327402	Cds1	Mus musculus CDP-diacylglycerol synthase 1 (Cds1), mRNA [NM_173370]	3.94281
A_52_P18060	Cpeb2	Mus musculus cytoplasmic polyadenylation element binding protein 2 (Cpeb2), mRNA [NM_175937]	3.94055
A_51_P430055	Tspan7	Mus musculus tetraspanin 7 (Tspan7), mRNA [NM_019634]	3.93854
A_51_P375378	Eya1	Mus musculus Eya1 homolog mRNA, complete cds. [U61110]	3.92383
A_52_P26195	Meis1	Mus musculus myeloid ecotropic viral integration site 1 (Meis1), mRNA [NM_010789]	3.91778
A_52_P457312	Fat3	Mus musculus FAT tumor suppressor homolog 3 (Drosophila) (Fat3), mRNA [NM_001080814]	3.9162
A_51_P253547	Ctsl	Mus musculus cathepsin L (Ctsl), mRNA [NM_009984]	3.91007
A_52_P628870	Col27a1	Mus musculus 0 day neonate skin cDNA, RIKEN full-length enriched library, clone:4632427K15 product:procollagen, type XXVII, alpha 1, full insert sequence. [AK076297]	3.89796
A_51_P365344	Ahnak	Mus musculus AHNAK nucleoprotein (desmoyokin) (Ahnak), transcript variant 1, mRNA [NM_009643]	3.8968
A_51_P206153	Ptprd	Mus musculus mRNA for MPTPdelta, complete cds. [D13903]	3.88674
A_52_P557265	Cyp39a1	Mus musculus cytochrome P450, family 39, subfamily a, polypeptide 1 (Cyp39a1), mRNA [NM_018887]	3.88561
A_52_P366790	5830406J20Rik	Mus musculus RIKEN cDNA 5830406J20 gene (5830406J20Rik), mRNA [NM_175204]	3.88375
A_51_P166941	Irak3	Mus musculus interleukin-1 receptor-associated kinase 3 (Irak3), mRNA [NM_028679]	3.86898
A_52_P319115	Kctd4	Mus musculus potassium channel tetramerisation domain containing 4 (Kctd4), mRNA [NM_026214]	3.86801
A_52_P680941	Ghr	Mus musculus growth hormone receptor (Ghr), transcript variant 1, mRNA [NM_010284]	3.8572
A_52_P549305	Dnmbp	Mus musculus dynamin binding protein (Dnmbp), mRNA [NM_028029]	3.85145
A_51_P231482	Igsf3	Mus musculus 0 day neonate head cDNA, RIKEN full-length enriched library, clone:4833439O17 product:RIKEN cDNA 4833439O17 gene, full insert sequence [AK019524]	3.85078
A_51_P185763	Slc46a2	Mus musculus solute carrier family 46, member 2 (Slc46a2), mRNA [NM_021053]	3.85055
A_52_P498219	Heph	Mus musculus hephaestin (Heph), transcript variant 2, mRNA [NM_181273]	3.84719
A_51_P467224	Fbn1	Mus musculus fibrillin 1 (Fbn1), mRNA [NM_007993]	3.84062
A_51_P496054	Zcchc14	Mus musculus zinc finger, CCHC domain containing 14 (Zcchc14), mRNA [NM_080855]	3.83884
A_51_P499918	Hck	Mus musculus hemopoietic cell kinase (Hck), mRNA [NM_010407]	3.83548
A_51_P163252	Schip1	Mus musculus schwannomin interacting protein 1 (Schip1), mRNA [NM_013928]	3.82727
A_51_P368136	Sorbs2	Mus musculus 0 day neonate cerebellum cDNA, RIKEN full-length enriched library, clone:C230093F19 product:similar to ARG/ABL-INTERACTING PROTEIN ARGBP2A [Homo sapiens], full insert sequence. [AK049030]	3.8136
A_51_P439311	1810041L15Rik	PREDICTED: Mus musculus RIKEN cDNA 1810041L15 gene, transcript variant 1 (1810041L15Rik), mRNA [XM_128169]	3.81046
A_52_P151839	Ttc26	Mus musculus tetratricopeptide repeat domain 26 (Ttc26), mRNA [NM_153600]	3.80623
A_52_P52357	Tor3a	Mus musculus torsin family 3, member A, mRNA (cDNA clone IMAGE:30058244), with apparent retained intron [BC052851]	3.79928
A_52_P309381	Cfh	Mus musculus complement component factor h (Cfh), mRNA [NM_009888]	3.78369
A_52_P596230	Sfxn5	Mus musculus sideroflexin 5 (Sfxn5), mRNA [NM_178639]	3.77974
A_52_P78746	Kif13a	Mus musculus kinesin family member 13A (Kif13a), mRNA [NM_010617]	3.7781
A_52_P587071	Oas2	Mus musculus 2'-5' oligoadenylate synthetase 2 (Oas2), mRNA [NM_145227]	3.7683
A_51_P224555	Fhad1	Mus musculus adult male corpora quadrigemina cDNA, RIKEN full-length enriched library, clone:B230311F11 product:hypothetical Proline-rich region/Forkhead-associated (FHA) domain containing protein, full insert sequence. [AK045799]	3.76291
A_52_P625527	Aqp4	Mus musculus aquaporin 4 (Aqp4), mRNA [NM_009700]	3.75848
A_51_P299393	6720475J19Rik	PREDICTED: Mus musculus RIKEN cDNA 6720475J19 gene (6720475J19Rik), mRNA [XM_983620]	3.7584
A_51_P352981	5230400M03Rik	Mus musculus adult male xiphoid cartilage cDNA, RIKEN full-length enriched library, clone:5230400M03 product:unclassifiable, full insert sequence [AK030345]	3.7512
A_52_P642005	Camta1	Mus musculus calmodulin binding transcription activator 1 (Camta1), transcript variant 1, mRNA [NM_001081557]	3.74847
A_52_P600600	Myo5b	Mus musculus myosin Vb (Myo5b), mRNA [NM_201600]	3.74372
A_51_P265806	Clca2	Mus musculus chloride channel calcium activated 2 (Clca2), mRNA [NM_030601]	3.74289
A_51_P329949	D430015B01Rik	Mus musculus RIKEN cDNA D430015B01 gene (D430015B01Rik), mRNA [NM_153574]	3.73363
A_51_P331462	Cgrrf1	Mus musculus cell growth regulator with ring finger domain 1 (Cgrrf1), mRNA [NM_026832]	3.73203
A_52_P223508	6720401G13Rik	Mus musculus 16 days embryo head cDNA, RIKEN full-length enriched library, clone:C130046P11 product:unclassifiable, full insert sequence. [AK081581]	3.72114
A_51_P510764	A530016O06Rik	Mus musculus adult male aorta and vein cDNA, RIKEN full-length enriched library, clone:A530016O06 product:hypothetical SUR2-type hydroxylase/desaturase catalytic domain containing protein, full insert sequence. [AK040702]	3.71367
A_51_P258409	Hey1	Mus musculus hairy/enhancer-of-split related with YRPW motif 1 (Hey1), mRNA [NM_010423]	3.70578
A_52_P218990	H2afy2	Mus musculus H2A histone family, member Y2 (H2afy2), mRNA [NM_207000]	3.70494
A_51_P416822	Hhip	Mus musculus 12 days embryo embryonic body between diaphragm region and neck cDNA, RIKEN full-length enriched library, clone:9430014J21 product:unclassifiable, full insert sequence. [AK034610]	3.70352
A_51_P398191	Auts2	Mus musculus autism susceptibility candidate 2 (Auts2), mRNA [NM_177047]	3.68932
A_51_P437240	Emp2	Mus musculus epithelial membrane protein 2 (Emp2), mRNA [NM_007929]	3.67943
A_52_P212025	Ror1	Mus musculus 10, 11 days embryo whole body cDNA, RIKEN full-length enriched library, clone:2810404D04 product:unclassifiable, full insert sequence [AK012979]	3.67611
A_52_P446431	Mx1	Mus musculus myxovirus (influenza virus) resistance 1 (Mx1), mRNA [NM_010846]	3.66779
A_52_P362828	Fat3	Mus musculus FAT tumor suppressor homolog 3 (Drosophila) (Fat3), mRNA [NM_001080814]	3.66386
A_52_P507802	Edg2	Mus musculus endothelial differentiation, lysophosphatidic acid G-protein-coupled receptor, 2 (Edg2), mRNA [NM_010336]	3.66358
A_51_P172054	Gas6	Mus musculus growth arrest specific 6 (Gas6), mRNA [NM_019521]	3.65797
A_52_P81210	Dmd	Mus musculus dystrophin, muscular dystrophy (Dmd), mRNA [NM_007868]	3.65586
A_52_P531838	Ebf1	Mus musculus adult male bone cDNA, RIKEN full-length enriched library, clone:9830166E18 product:unclassifiable, full insert sequence. [AK036716]	3.65217
A_52_P40363	Grb10	Mus musculus growth factor receptor bound protein 10 (Grb10), mRNA [NM_010345]	3.65116
A_51_P182462	Lasp1	Mus musculus LIM and SH3 protein 1 (Lasp1), mRNA [NM_010688]	3.64787
A_51_P354792	Ltc4s	Mus musculus leukotriene C4 synthase (Ltc4s), mRNA [NM_008521]	3.64188
A_52_P119301	Arhgef17	Mus musculus Rho guanine nucleotide exchange factor (GEF) 17 (Arhgef17), mRNA [NM_001081116]	3.63784
A_51_P164998	Stmn2	Mus musculus stathmin-like 2 (Stmn2), mRNA [NM_025285]	3.63661
A_51_P275407	Phactr2	Mus musculus phosphatase and actin regulator 2 (Phactr2), mRNA [NM_001033257]	3.63173
A_52_P567306	Lasp1	Mus musculus LIM and SH3 protein 1 (Lasp1), mRNA [NM_010688]	3.6314
A_52_P437337	Stox2	Mus musculus storkhead box 2 (Stox2), mRNA [NM_175162]	3.62934
A_52_P402786	Prom1	Mus musculus prominin 1 (Prom1), mRNA [NM_008935]	3.62043
A_52_P261949	Camsap1	PREDICTED: Mus musculus calmodulin regulated spectrin-associated protein 1 (Camsap1), mRNA [XM_975192]	3.61892
A_51_P496640	Crim1	Mus musculus 0 day neonate lung cDNA, RIKEN full-length enriched library, clone:E030031N22 product:cysteine-rich motor neuron 1, full insert sequence [AK053197]	3.61763
A_52_P36315	Eya1	Mus musculus eyes absent 1 homolog (Drosophila) (Eya1), mRNA [NM_010164]	3.6141
A_51_P327796	Itgb5	Mus musculus integrin beta 5 (Itgb5), mRNA [NM_010580]	3.60769
A_51_P300434	Dst	Mus musculus dystonin (Dst), transcript variant a, mRNA [NM_133833]	3.60752
A_51_P354934	Rgs5	Mus musculus 10 days neonate skin cDNA, RIKEN full-length enriched library, clone:4732454I17 product:regulator of G-protein signaling 5, full insert sequence [AK028765]	3.59903
A_52_P175821	Chd7	Mus musculus chromodomain helicase DNA binding protein 7 (Chd7), mRNA [NM_001081417]	3.59809
A_52_P48569	Slc38a4	Mus musculus solute carrier family 38, member 4 (Slc38a4), mRNA [NM_027052]	3.59682
A_51_P161582	Ddr1	Mus musculus Cak receptor kinase mRNA, complete cds. [L57509]	3.59255
A_51_P166023	Hip1	Mus musculus huntingtin interacting protein 1 (Hip1), mRNA [NM_146001]	3.58358
A_52_P657729	Asxl3	PREDICTED: Mus musculus additional sex combs like 3 (Drosophila) (Asxl3), mRNA [XM_140204]	3.57546
A_51_P442746	Lgr4	Mus musculus leucine-rich repeat-containing G protein-coupled receptor 4 (Lgr4), mRNA [NM_172671]	3.57166
A_51_P501773	Slc35f3	Mus musculus solute carrier family 35, member F3 (Slc35f3), mRNA [NM_175434]	3.57059
A_52_P136782	Rgs5	Mus musculus regulator of G-protein signaling 5 (Rgs5), mRNA [NM_009063]	3.56076
A_52_P303523	Snx21	Mus musculus adult male hypothalamus cDNA, RIKEN full-length enriched library, clone:A230103P11 product:RIKEN cDNA 5730407K14 gene, full insert sequence. [AK039166]	3.55592
A_51_P362429	Myh11	Mus musculus myosin, heavy polypeptide 11, smooth muscle (Myh11), mRNA [NM_013607]	3.55573
A_51_P391525	Arid5b	Mus musculus AT rich interactive domain 5B (Mrf1 like) (Arid5b), mRNA [NM_023598]	3.54854
A_52_P625118	Car8	Mus musculus carbonic anhydrase 8 (Car8), mRNA [NM_007592]	3.54759
A_51_P410070	Gli3	Mus musculus GLI-Kruppel family member GLI3 (Gli3), mRNA [NM_008130]	3.54032
A_51_P247928	Clmn	Mus musculus calmin isoform e mRNA for calmin delta, complete cds. [AB059646]	3.53847
A_52_P397375	Slc24a4	Mus musculus solute carrier family 24 (sodium/potassium/calcium exchanger), member 4 (Slc24a4), mRNA [NM_172152]	3.53422
A_51_P515777	Zfp516	Mus musculus zinc finger protein 516 (Zfp516), mRNA [NM_183033]	3.53307
A_52_P220311	Nav3	PREDICTED: Mus musculus similar to neuron navigator 3, transcript variant 4 (LOC676640), mRNA [XM_001003704]	3.52961
A_52_P338796	Trp63	Mus musculus 16 days embryo head cDNA, RIKEN full-length enriched library, clone:C130089F05 product:transformation related protein 63, full insert sequence. [AK048623]	3.52874
A_51_P385114	A930034L06Rik	Mus musculus RIKEN cDNA A930034L06 gene (A930034L06Rik), mRNA [NM_175692]	3.5275
A_51_P496569	Slit2	Mus musculus slit homolog 2 (Drosophila) (Slit2), mRNA [NM_178804]	3.52341
A_52_P190973	Vcl	Mus musculus vinculin (Vcl), mRNA [NM_009502]	3.51488
A_52_P64716	Clip4	Mus musculus CAP-GLY domain containing linker protein family, member 4 (Clip4), mRNA [NM_030179]	3.51472
A_52_P543460	Pbx1	Mus musculus pre B-cell leukemia transcription factor 1 (Pbx1), transcript variant a, mRNA [NM_183355]	3.51451
A_51_P275697	1500005K14Rik	Mus musculus adult male cerebellum cDNA, RIKEN full-length enriched library, clone:1500005K14 product:hypothetical protein, full insert sequence. [AK005164]	3.51016
A_52_P526607	A730017C20Rik	Mus musculus 16 days embryo head cDNA, RIKEN full-length enriched library, clone:C130066B05 product:hypothetical protein, full insert sequence [AK048493]	3.50997
A_52_P511843	Pax1	Mus musculus paired box gene 1 (Pax1), mRNA [NM_008780]	3.50868
A_52_P244736	Cxadr	Mus musculus coxsackievirus and adenovirus receptor (Cxadr), transcript variant 1, mRNA [NM_001025192]	3.50845
A_51_P144364	Chn2	Mus musculus 11 days pregnant adult female ovary and uterus cDNA, RIKEN full-length enriched library, clone:5033424B07 product:BETA-CHIMAERIN (BETA-CHIMERIN) homolog [Homo sapiens], full insert sequence. [AK030336]	3.50605
A_51_P158598	Scrn2	Mus musculus secernin 2 (Scrn2), mRNA [NM_146027]	3.50345
A_51_P207275	4833423E24Rik	Mus musculus adult female vagina cDNA, RIKEN full-length enriched library, clone:9930016C05 product:unclassifiable, full insert sequence [AK036825]	3.49773
A_51_P116179	Sh2d4b	Mus musculus 9 days embryo whole body cDNA, RIKEN full-length enriched library, clone:D030001E08 product:hypothetical Src homology 2 (SH2) domain containing protein, full insert sequence. [AK050671]	3.49663
A_51_P420918	Ly6i	Mus musculus lymphocyte antigen 6 complex, locus I (Ly6i), mRNA [NM_020498]	3.49172
A_52_P177454	Rab34	Mus musculus adult male corpora quadrigemina cDNA, RIKEN full-length enriched library, clone:B230206A14 product:unclassifiable, full insert sequence [AK045474]	3.47847
A_52_P605480	Lphn2	Mus musculus latrophilin 2 (Lphn2), mRNA [NM_001081298]	3.47588
A_52_P634090	Jag1	Mus musculus jagged 1 (Jag1), mRNA [NM_013822]	3.46796
A_51_P335169	Hoxa3	Mus musculus homeo box A3 (Hoxa3), mRNA [NM_010452]	3.46504
A_52_P180741	Pcdhb17	Mus musculus protocadherin beta 17 (Pcdhb17), mRNA [NM_053142]	3.46027
A_52_P103319	3222402P14Rik	PREDICTED: Mus musculus RIKEN cDNA 3222402P14 gene, transcript variant 6 (3222402P14Rik), mRNA [XM_001004721]	3.45848
A_52_P193785	Sash1	Mus musculus SAM and SH3 domain containing 1 (Sash1), mRNA [NM_175155]	3.44526
A_51_P145322	Pax1	Mus musculus paired box gene 1 (Pax1), mRNA [NM_008780]	3.44196
A_52_P6442	Pknox2	Mus musculus Pbx/knotted 1 homeobox 2 (Pknox2), transcript variant 2, mRNA [NM_001029838]	3.4418
A_52_P94963	Large	Mus musculus 12 days embryo male wolffian duct includes surrounding region cDNA, RIKEN full-length enriched library, clone:6720471N15 product:like-glycosyltransferase, full insert sequence. [AK078444]	3.43905
A_51_P350332	Rbpms	Mus musculus RNA binding protein gene with multiple splicing (Rbpms), transcript variant 1, mRNA [NM_019733]	3.43627
A_52_P564706	Sfrp1	Mus musculus secreted frizzled-related sequence protein 1 (Sfrp1), mRNA [NM_013834]	3.43299
A_51_P249848	Dsg2	Mus musculus desmoglein 2 (Dsg2), mRNA [NM_007883]	3.42844
A_52_P99341	Gtl2	Mus musculus adult male brain UNDEFINED_CELL_LINE cDNA, RIKEN full-length enriched library, clone:M5C1012O18 product:GTL2, imprinted maternally expressed untranslated mRNA, full insert sequence [AK147321]	3.42409
A_52_P106259	Egfr	Mus musculus epidermal growth factor receptor (Egfr), transcript variant 1, mRNA [NM_207655]	3.42252
A_52_P141641	Pclo	Mus musculus piccolo (presynaptic cytomatrix protein) (Pclo), mRNA [NM_011995]	3.42123
A_51_P354094	Dock7	Mus musculus dedicator of cytokinesis 7, mRNA (cDNA clone MGC:11793 IMAGE:3595169), complete cds. [BC006868]	3.41727
A_51_P454008	Lbp	Mus musculus lipopolysaccharide binding protein (Lbp), mRNA [NM_008489]	3.41594
A_52_P386215	Fcmd	Mus musculus Fukuyama type congenital muscular dystrophy homolog (human) (Fcmd), mRNA [NM_139309]	3.41464
A_52_P624572	Bmpr1a	Mus musculus bone morphogenetic protein receptor, type 1A (Bmpr1a), mRNA [NM_009758]	3.41265
A_51_P221256	Slc34a2	Mus musculus solute carrier family 34 (sodium phosphate), member 2 (Slc34a2), mRNA [NM_011402]	3.40723
A_52_P653585	Gnai1	Mus musculus guanine nucleotide binding protein, alpha inhibiting 1 (Gnai1), mRNA [NM_010305]	3.40102
A_51_P441970	Stox2	Mus musculus storkhead box 2 (Stox2), mRNA [NM_175162]	3.39235
A_52_P19159	Mtus1	Mus musculus mitochondrial tumor suppressor 1 (Mtus1), transcript variant 1, mRNA [NM_001005863]	3.38825
A_52_P181943	Cdh4	Mus musculus cadherin 4 (Cdh4), mRNA [NM_009867]	3.38428
A_51_P267904	9030420J04Rik	Mus musculus ES cells cDNA, RIKEN full-length enriched library, clone:C330044B16 product:weakly similar to GRAF PROTEIN (FRAGMENT) [Homo sapiens], full insert sequence. [AK082857]	3.37602
A_52_P684896	Ptprd	Mus musculus adult male cortex cDNA, RIKEN full-length enriched library, clone:B530033M22 product:hypothetical protein, full insert sequence [AK080973]	3.37195
A_51_P158037	Dsc2	Mus musculus desmocollin 2 (Dsc2), mRNA [NM_013505]	3.36941
A_51_P292276	Agrn	Mus musculus agrin (Agrn), mRNA [NM_021604]	3.35355
A_52_P559779	Dsg2	Mus musculus desmoglein 2 (Dsg2), mRNA [NM_007883]	3.35102
A_52_P430229	Rai14	Mus musculus 15 days embryo brain cDNA, RIKEN full-length enriched library, clone:G630056H24 product:hypothetical Ankyrin repeat profile/Ankyrin-repeat/Ankyrin repeat region circular profile/Yeast DNA-binding domain containing protein, full insert...	3.34916
A_51_P408172	1110001D15Rik	Mus musculus RIKEN cDNA 1110001D15 gene (1110001D15Rik), mRNA [NM_026763]	3.34866
A_52_P427438	5830404H04Rik	Mus musculus mRNA for mKIAA4045 protein [AK220454]	3.34789
A_51_P469951	Srgap3	Mus musculus mRNA for mKIAA0411 protein [AK122276]	3.34261
A_52_P84487	Ankrd6	Mus musculus ankyrin repeat domain 6 (Ankrd6), transcript variant 1, mRNA [NM_001012450]	3.33896
A_51_P133260	Vsnl1	Mus musculus visinin-like 1 (Vsnl1), mRNA [NM_012038]	3.33845
A_51_P148573	Ift81	Mus musculus intraflagellar transport 81 homolog (Chlamydomonas) (Ift81), mRNA [NM_009879]	3.33087
A_52_P615362	Flrt2	Mus musculus cDNA clone IMAGE:30546630, containing frame-shift errors [BC067058]	3.33041
A_52_P302496	Fah	Mus musculus fumarylacetoacetate hydrolase (Fah), mRNA [NM_010176]	3.31445
A_51_P352296	Sfrp1	Mus musculus secreted frizzled-related sequence protein 1 (Sfrp1), mRNA [NM_013834]	3.31149
A_51_P415775	Tmtc1	Mus musculus transmembrane and tetratricopeptide repeat containing 1 (Tmtc1), mRNA [NM_198967]	3.28685
A_51_P132549	Trip10	Mus musculus thyroid hormone receptor interactor 10 (Trip10), mRNA [NM_134125]	3.27673
A_52_P626392	Arhgef10	Mus musculus Rho guanine nucleotide exchange factor (GEF) 10 (Arhgef10), transcript variant 1, mRNA [NM_172751]	3.275
A_51_P131408	Tnfrsf12a	Mus musculus tumor necrosis factor receptor superfamily, member 12a (Tnfrsf12a), mRNA [NM_013749]	3.27059
A_52_P306351	Asph	Mus musculus 6 days neonate spleen cDNA, RIKEN full-length enriched library, clone:F430004K08 product:aspartate-beta-hydroxylase, full insert sequence. [AK165260]	3.26423
A_52_P234729	Pkd2	Mus musculus polycystic kidney disease 2 (Pkd2), mRNA [NM_008861]	3.26239
A_52_P1131821	Dlg2	Mus musculus adult female vagina cDNA, RIKEN full-length enriched library, clone:9930031L10 product:unclassifiable, full insert sequence. [AK036972]	3.25892
A_52_P622067	Abcc3	Mus musculus ATP-binding cassette, sub-family C (CFTR/MRP), member 3 (Abcc3), mRNA [NM_029600]	3.25695
A_51_P426214	Src	Mus musculus Rous sarcoma oncogene (Src), transcript variant 1, mRNA [NM_009271]	3.25584
A_52_P37681	Fkbp9	Mus musculus FK506 binding protein 9 (Fkbp9), mRNA [NM_012056]	3.25569
A_52_P129486	Kctd12b	Mus musculus potassium channel tetramerisation domain containing 12b (Kctd12b), mRNA [NM_175429]	3.2534
A_52_P512994	Kif13a	Mus musculus kinesin family member 13A (Kif13a), mRNA [NM_010617]	3.25308
A_51_P174314	Robo1	Mus musculus roundabout homolog 1 (Drosophila) (Robo1), mRNA [NM_019413]	3.25187
A_51_P101729	Cfh	Mouse CFh locus, complement protein H gene, complete cds, clones MH(4,8). [M12660]	3.25149
A_51_P399664	Cttn	Mus musculus cortactin (Cttn), mRNA [NM_007803]	3.24956
A_51_P391454	Il7	Mus musculus interleukin 7 (Il7), mRNA [NM_008371]	3.24747
A_51_P248786	Ccdc80	Mus musculus coiled-coil domain containing 80 (Ccdc80), mRNA [NM_026439]	3.23695
A_52_P521199	Cttnbp2nl	Mus musculus 12 days embryo spinal ganglion cDNA, RIKEN full-length enriched library, clone:D130026C18 product:hypothetical protein, MGC:7720, full insert sequence. [AK051259]	3.23513
A_51_P126469	Aifm3	Mus musculus adult male hippocampus cDNA, RIKEN full-length enriched library, clone:C630012B22 product:similar to NEURULA-SPECIFIC FERRODOXIN REDUCTASE-LIKE PROTEIN [Xenopus laevis], full insert sequence. [AK049928]	3.23494
A_51_P116699	Ttc23	Mus musculus tetratricopeptide repeat domain 23 (Ttc23), mRNA [NM_025905]	3.21018
A_51_P332075	Plekhc1	Mus musculus pleckstrin homology domain containing, family C (with FERM domain) member 1 (Plekhc1), mRNA [NM_146054]	3.19871
A_51_P187302	Tns3	Mus musculus tensin 3 (Tns3), mRNA [NM_001083587]	3.19661
A_52_P207278	Plod3	Mus musculus procollagen-lysine, 2-oxoglutarate 5-dioxygenase 3 (Plod3), mRNA [NM_011962]	3.19101
A_51_P120024	Pde2a	Mus musculus phosphodiesterase 2A, cGMP-stimulated (Pde2a), mRNA [NM_001008548]	3.18421
A_51_P374752	Rbp4	Mus musculus retinol binding protein 4, plasma (Rbp4), mRNA [NM_011255]	3.18105
A_52_P486718	Tspyl5	Mus musculus testis-specific protein, Y-encoded-like 5 (Tspyl5), mRNA [NM_001085421]	3.17475
A_51_P354062	Ptgfrn	Mus musculus prostaglandin F2 receptor negative regulator (Ptgfrn), mRNA [NM_011197]	3.17357
A_51_P472287	Fat3	PREDICTED: Mus musculus FAT tumor suppressor homolog 3 (Drosophila), transcript variant 1 (Fat3), mRNA [XM_284488]	3.17219
A_52_P265996	Odz4	Mus musculus 13 days embryo male testis cDNA, RIKEN full-length enriched library, clone:6030416D17 product:odd Oz/ten-m homolog 4 (Drosophila), full insert sequence. [AK031375]	3.17063
A_52_P180310	Copz2	601754336F1 NCI_CGAP_Mam1 Mus musculus cDNA clone IMAGE:3981752 5'. [BF100712]	3.16335
A_51_P434017	Spon2	Mus musculus spondin 2, extracellular matrix protein (Spon2), mRNA [NM_133903]	3.15241
A_52_P46447	Crim1	Mus musculus 0 day neonate lung cDNA, RIKEN full-length enriched library, clone:E030031N22 product:cysteine-rich motor neuron 1, full insert sequence [AK053197]	3.15059
A_52_P93467	Sdc4	Mus musculus syndecan 4 (Sdc4), mRNA [NM_011521]	3.1487
A_52_P515880	Vsnl1	Mus musculus visinin-like 1 (Vsnl1), mRNA [NM_012038]	3.14783
A_51_P337771	Pcdhb17	Mus musculus protocadherin beta 17 (Pcdhb17), mRNA [NM_053142]	3.14331
A_51_P437327	Ascl1	Mus musculus achaete-scute complex homolog-like 1 (Drosophila) (Ascl1), mRNA [NM_008553]	3.12812
A_51_P314397	Crip2	Mus musculus cysteine rich protein 2 (Crip2), mRNA [NM_024223]	3.11482
A_52_P363216	Gcnt2	Mus musculus glucosaminyl (N-acetyl) transferase 2, I-branching enzyme (Gcnt2), transcript variant 3, mRNA [NM_133219]	3.10988
A_51_P139108	Cpxm1	Mus musculus carboxypeptidase X 1 (M14 family) (Cpxm1), mRNA [NM_019696]	3.10939
A_52_P486260	Prelp	Mus musculus proline arginine-rich end leucine-rich repeat (Prelp), mRNA [NM_054077]	3.10362
A_51_P487668	H2afy3	Mus musculus H2A histone family, member Y3 (H2afy3) on chromosome 15 [NR_003523]	3.10337
A_52_P551098	Gpr126	Mus musculus G protein-coupled receptor 126 (Gpr126), mRNA [NM_001002268]	3.09858
A_52_P485000	Palld	Mus musculus 13 days embryo lung cDNA, RIKEN full-length enriched library, clone:D430036A13 product:ACTIN-ASSOCIATED PROTEIN PALLADIN (FRAGMENT) homolog [Mus musculus], full insert sequence. [AK052489]	3.09846
A_51_P491350	Col4a2	Mus musculus procollagen, type IV, alpha 2 (Col4a2), mRNA [NM_009932]	3.0969
A_52_P483269	Slc22a15	Mus musculus 0 day neonate head cDNA, RIKEN full-length enriched library, clone:4832416J02 product:unclassifiable, full insert sequence [AK029299]	3.09178
A_52_P352131	Acvr1	Mus musculus activin A receptor, type 1 (Acvr1), mRNA [NM_007394]	3.08957
A_52_P242480	Adamts20	Mus musculus 13 days embryo spinal cord cDNA, RIKEN full-length enriched library, clone:G630064G08 product:hypothetical Metalloprotease (ADAM type)/reprolysin (M12B) family containing protein, full insert sequence. [AK090358]	3.0867
A_51_P411253	Pea15a	Mus musculus phosphoprotein enriched in astrocytes 15A (Pea15a), transcript variant 2, mRNA [NM_011063]	3.08471
A_51_P329503	Myo1d	Mus musculus adult female vagina cDNA, RIKEN full-length enriched library, clone:9930104H07 product:MYOSIN-1D, full insert sequence. [AK037051]	3.08186
A_52_P8643	Col3a1	Mus musculus 13 days embryo male testis cDNA, RIKEN full-length enriched library, clone:6030449K06 product:PROCOLLAGEN, TYPE III, ALPHA 1 (FRAGMENT) homolog [Mus musculus], full insert sequence. [AK031544]	3.07878
A_52_P17422	Eif2c4	Mus musculus eukaryotic translation initiation factor 2C, 4 (Eif2c4), mRNA [NM_153177]	3.06735
A_51_P464981	Map1lc3a	Mus musculus microtubule-associated protein 1 light chain 3 alpha (Map1lc3a), mRNA [NM_025735]	3.0651
A_52_P57776	Nrbp2	Mus musculus nuclear receptor binding protein 2, mRNA (cDNA clone IMAGE:6419290) [BC068117]	3.06487
A_51_P422540	Paqr8	Mus musculus progestin and adipoQ receptor family member VIII (Paqr8), mRNA [NM_028829]	3.06211
A_51_P258894	Chst2	Mus musculus carbohydrate sulfotransferase 2 (Chst2), mRNA [NM_018763]	3.06107
A_52_P331862	4930486G11Rik	Mus musculus RIKEN cDNA 4930486G11 gene (4930486G11Rik), mRNA [NM_175213]	3.05832
A_51_P347448	Prdm5	Mus musculus PR domain containing 5 (Prdm5), mRNA [NM_027547]	3.05594
A_52_P676195	Rnf180	Mus musculus ring finger protein 180 (Rnf180), mRNA [NM_027934]	3.05242
A_52_P86935	Mocos	Mus musculus molybdenum cofactor sulfurase (Mocos), mRNA [NM_026779]	3.0504
A_52_P309890	Mcc	Mus musculus mutated in colorectal cancers (Mcc), transcript variant 1, mRNA [NM_001085373]	3.04947
A_52_P182406	Arhgef12	Mus musculus Rho guanine nucleotide exchange factor (GEF) 12 (Arhgef12), mRNA [NM_027144]	3.0462
A_52_P530042	Abi2	Mus musculus abl-interactor 2 (Abi2), mRNA [NM_198127]	3.04389
A_51_P278334	Vldlr	Mus musculus very low density lipoprotein receptor (Vldlr), mRNA [NM_013703]	3.04257
A_51_P329928	Phlda3	Mus musculus pleckstrin homology-like domain, family A, member 3 (Phlda3), mRNA [NM_013750]	3.03554
A_52_P391505	Gtl2	Mus musculus adult male brain UNDEFINED_CELL_LINE cDNA, RIKEN full-length enriched library, clone:M5C1012O18 product:GTL2, imprinted maternally expressed untranslated mRNA, full insert sequence [AK147321]	3.03429
A_51_P404875	Dmn	Mus musculus desmuslin (Dmn), transcript variant 1, mRNA [NM_201639]	3.03213
A_52_P348922	5830404H04Rik	Mus musculus adult male thymus cDNA, RIKEN full-length enriched library, clone:5830404H04 product:similar to C21ORF258 PROTEIN [Homo sapiens], full insert sequence. [AK017896]	3.03074
A_51_P286488	Ier3	Mus musculus immediate early response 3 (Ier3), mRNA [NM_133662]	3.02515
A_52_P601333	6230424C14Rik	Mus musculus adult male cecum cDNA, RIKEN full-length enriched library, clone:9130410H17 product:unclassifiable, full insert sequence [AK078961]	3.01916
A_51_P148037	Sh3pxd2b	Mus musculus SH3 and PX domains 2B (Sh3pxd2b), mRNA [NM_177364]	3.01444
A_51_P327632	Igsf3	Mus musculus immunoglobulin superfamily, member 3 (Igsf3), mRNA [NM_207205]	3.00985
A_51_P413005	Chn2	Mus musculus chimerin (chimaerin) 2 (Chn2), mRNA [NM_023543]	3.00203
A_52_P31593	Prkce	Mus musculus protein kinase C, epsilon (Prkce), mRNA [NM_011104]	3.00179
A_52_P372901	Plscr2	Mus musculus phospholipid scramblase 2 (Plscr2), mRNA [NM_008880]	3.00101
A_51_P228472	Igfbp3	M.musculus mRNA for insulin-like growth factor binding protein-3. [X81581]	2.99994
A_51_P224617	Eea1	Mus musculus early endosome antigen 1 (Eea1), mRNA [NM_001001932]	2.99968
A_51_P103929	Met	Mus musculus met proto-oncogene (Met), mRNA [NM_008591]	2.99688
A_52_P586273	Tsga10	Mus musculus 7 days neonate cerebellum cDNA, RIKEN full-length enriched library, clone:A730030O04 product:testis specific 10, full insert sequence. [AK163138]	2.99094
A_52_P305912	Chic1	Mus musculus cysteine-rich hydrophobic domain 1 (Chic1), mRNA [NM_009767]	2.98936
A_52_P357177	Mtus1	Mus musculus mitochondrial tumor suppressor 1 (Mtus1), transcript variant 1, mRNA [NM_001005863]	2.98435
A_51_P445153	Spry2	Mus musculus sprouty homolog 2 (Drosophila) (Spry2), mRNA [NM_011897]	2.98144
A_52_P684242	Col3a1	Mus musculus procollagen, type III, alpha 1 (Col3a1), mRNA [NM_009930]	2.98104
A_52_P125172	E030041M21Rik	Mus musculus RIKEN cDNA E030041M21 gene (E030041M21Rik), mRNA [NM_029166]	2.9786
A_52_P507214	Mmp9	Mus musculus matrix metallopeptidase 9 (Mmp9), mRNA [NM_013599]	2.97596
A_51_P308347	Dact2	Mus musculus dapper homolog 2, antagonist of beta-catenin (xenopus) (Dact2), mRNA [NM_172826]	2.9751
A_52_P184042	Adamts2	Mus musculus a disintegrin-like and metallopeptidase (reprolysin type) with thrombospondin type 1 motif, 2 (Adamts2), mRNA [NM_175643]	2.97156
A_52_P496566	Ahnak	Mus musculus AHNAK nucleoprotein (desmoyokin) (Ahnak), transcript variant 3, mRNA [NM_001039959]	2.96186
A_52_P48681	Cldn1	Mus musculus claudin 1 (Cldn1), mRNA [NM_016674]	2.95947
A_52_P89623	Sccpdh	Mus musculus 10 days neonate cerebellum cDNA, RIKEN full-length enriched library, clone:B930069B02 product:unclassifiable, full insert sequence [AK081021]	2.95634
A_51_P487690	Ifi44	Mus musculus interferon-induced protein 44 (Ifi44), mRNA [NM_133871]	2.94777
A_52_P174456	Rufy2	Mus musculus RUN and FYVE domain-containing 2 (Rufy2), mRNA [NM_027425]	2.93946
A_52_P599680	Sfxn4	Mus musculus sideroflexin 4, mRNA (cDNA clone IMAGE:5365403), partial cds [BC058211]	2.93835
A_51_P351896	1110032E23Rik	Mus musculus RIKEN cDNA 1110032E23 gene (1110032E23Rik), mRNA [NM_133187]	2.93775
A_52_P141404	Rcor3	Mus musculus REST corepressor 3 (Rcor3), mRNA [NM_144814]	2.93172
A_52_P674464	2810055G22Rik	Mus musculus RIKEN cDNA 2810055G22 gene (2810055G22Rik), mRNA [NM_080561]	2.9258
A_51_P281716	Ltbp1	Mus musculus latent transforming growth factor beta binding protein 1 (Ltbp1), transcript variant 1, mRNA [NM_019919]	2.92444
A_51_P235994	Wdfy3	Mus musculus WD repeat and FYVE domain containing 3 (Wdfy3), mRNA [NM_172882]	2.92241
A_51_P216303	Mmp14	Mus musculus matrix metallopeptidase 14 (membrane-inserted) (Mmp14), mRNA [NM_008608]	2.92033
A_52_P10793	Ptn	Mus musculus pleiotrophin (Ptn), mRNA [NM_008973]	2.90979
A_52_P343839	Rnd3	Mus musculus Rho family GTPase 3 (Rnd3), mRNA [NM_028810]	2.90906
A_51_P415863	Il6ra	Mus musculus interleukin 6 receptor, alpha (Il6ra), mRNA [NM_010559]	2.90183
A_51_P504494	Dll3	Mus musculus delta-like 3 (Drosophila) (Dll3), mRNA [NM_007866]	2.89123
A_51_P395864	C030027H14Rik	Mus musculus adult male corpus striatum cDNA, RIKEN full-length enriched library, clone:C030027H14 product:unclassifiable, full insert sequence [AK021106]	2.88741
A_51_P107302	Cav1	Mus musculus caveolin, caveolae protein 1 (Cav1), mRNA [NM_007616]	2.88576
A_52_P515869	Rgmb	Mus musculus RGM domain family, member B (Rgmb), mRNA [NM_178615]	2.88232
A_52_P417437	Gab1	Mus musculus growth factor receptor bound protein 2-associated protein 1 (Gab1), mRNA [NM_021356]	2.87878
A_52_P86965	AI607873	PREDICTED: Mus musculus expressed sequence AI607873 (AI607873), mRNA [XM_980696]	2.87788
A_52_P79980	Mast4	PREDICTED: Mus musculus microtubule associated serine [XM_283179]	2.87463
A_52_P5855	Egfr	Mus musculus 7 days embryo whole body cDNA, RIKEN full-length enriched library, clone:C430014G08 product:unclassifiable, full insert sequence. [AK049452]	2.87222
A_51_P512992	Entpd3	Mus musculus ectonucleoside triphosphate diphosphohydrolase 3 (Entpd3), mRNA [NM_178676]	2.86888
A_51_P224534	Ahnak	Mus musculus AHNAK nucleoprotein (desmoyokin) (Ahnak), transcript variant 1, mRNA [NM_009643]	2.86787
A_51_P203675	Trem3	Mus musculus triggering receptor expressed on myeloid cells 3 (Trem3), mRNA [NM_021407]	2.865
A_51_P316103	Lima1	Mus musculus LIM domain and actin binding 1 (Lima1), mRNA [NM_023063]	2.86492
A_52_P375455	Prkce	Mus musculus protein kinase C, epsilon (Prkce), mRNA [NM_011104]	2.86109
A_51_P148060	Ptgfrn	Mus musculus prostaglandin F2 receptor negative regulator (Ptgfrn), mRNA [NM_011197]	2.86086
A_52_P644232	Acta2	Mus musculus adult male epididymis cDNA, RIKEN full-length enriched library, clone:9230101E03 product:Actin, full insert sequence [AK033744]	2.86034
A_52_P659904	Sema4c	M-Sema F=a factor in neural network development [mice, neonatal brain, mRNA, 3503 nt]. [S79463]	2.85494
A_52_P682415	Arhgap12	Mus musculus Rho GTPase activating protein 12 (Arhgap12), transcript variant 2, mRNA [NM_029277]	2.84897
A_52_P496608	Psd3	Mus musculus pleckstrin and Sec7 domain containing 3 (Psd3), transcript variant 1, mRNA [NM_030263]	2.84795
A_51_P275233	Zbtb4	Mus musculus 16 days embryo whole body cDNA, RIKEN full-length enriched library, clone:M421004K18 product:KAISO-like zinc finger protein 1 homolog [Homo sapiens], full insert sequence. [AK147212]	2.84763
A_52_P627816	Tgm1	Mus musculus transglutaminase 1, K polypeptide (Tgm1), mRNA [NM_019984]	2.8444
A_52_P27117	Eif2c4	eukaryotic translation initiation factor 2C, 4 [Source:MarkerSymbol;Acc:MGI:1924100] [ENSMUST00000102614]	2.8429
A_52_P408629	Pdgfc	Mus musculus 16 days embryo head cDNA, RIKEN full-length enriched library, clone:C130008P20 product:platelet-derived growth factor, C polypeptide, full insert sequence. [AK081347]	2.83726
A_52_P206429	Odz3	Mus musculus odd Oz/ten-m homolog 3 (Drosophila) (Odz3), mRNA [NM_011857]	2.83703
A_51_P343613	Ehd2	Mus musculus EH-domain containing 2 (Ehd2), mRNA [NM_153068]	2.83548
A_52_P409769	Mrvi1	Mus musculus MRV integration site 1 (Mrvi1), mRNA [NM_194464]	2.83329
A_52_P494126	Usp46	Mus musculus ubiquitin specific peptidase 46 (Usp46), mRNA [NM_177561]	2.83161
A_51_P112932	Entpd2	Mus musculus ectonucleoside triphosphate diphosphohydrolase 2 (Entpd2), mRNA [NM_009849]	2.82902
A_52_P422494	Cd300lf	Mus musculus CD300 antigen like family member F (Cd300lf), mRNA [NM_145634]	2.82452
A_52_P285024	Sertad4	Mus musculus SERTA domain containing 4 (Sertad4), mRNA [NM_198247]	2.82357
A_52_P147816	Morc4	Mus musculus microrchidia 4 (Morc4), mRNA [NM_029413]	2.82036
A_52_P645589	Myadm	Mus musculus osteoclast-like cell cDNA, RIKEN full-length enriched library, clone:I420006A21 product:myeloid-associated differentiation marker, full insert sequence. [AK159160]	2.81613
A_52_P593379	Pax9	Mus musculus paired box gene 9 (Pax9), mRNA [NM_011041]	2.81482
A_52_P357445	Fgd4	Mus musculus FYVE, RhoGEF and PH domain containing 4 (Fgd4), transcript variant beta, mRNA [NM_139233]	2.81252
A_52_P232220	Tjp2	Mus musculus tight junction protein 2 (Tjp2), mRNA [NM_011597]	2.81224
A_52_P337092	Thbs1	Mus musculus thrombospondin 1 (Thbs1), mRNA [NM_011580]	2.80413
A_51_P314388	D530005L17Rik	Mus musculus RIKEN cDNA D530005L17 gene (D530005L17Rik), transcript variant 1, mRNA [NM_175275]	2.80282
A_51_P403536	Ltbp4	Mus musculus latent transforming growth factor beta binding protein 4 (Ltbp4), mRNA [NM_175641]	2.80257
A_52_P581118	Pard3b	Mus musculus par-3 partitioning defective 3 homolog B (C. elegans) (Pard3b), mRNA [NM_001081050]	2.79248
A_51_P444666	Tmem106a	Mus musculus transmembrane protein 106A (Tmem106a), mRNA [NM_144830]	2.78482
A_52_P860000	Pgm5	Mus musculus phosphoglucomutase 5 (Pgm5), mRNA [NM_175013]	2.78171
A_52_P630059	Bag3	Mus musculus partial mRNA for mg638 protein. [AJ250687]	2.77994
A_52_P684748	Chic1	Mus musculus adult male diencephalon cDNA, RIKEN full-length enriched library, clone:9330189P03 product:cysteine-rich hydrophobic domain 1, full insert sequence [AK034427]	2.77988
A_52_P482299	Arhgef17	Mus musculus Rho guanine nucleotide exchange factor (GEF) 17 (Arhgef17), mRNA [NM_001081116]	2.77715
A_52_P86424	Eya4	Mus musculus eyes absent 4 homolog (Drosophila) (Eya4), mRNA [NM_010167]	2.77568
A_51_P475573	Edg2	Mus musculus endothelial differentiation, lysophosphatidic acid G-protein-coupled receptor, 2 (Edg2), mRNA [NM_010336]	2.7698
A_51_P505868	Lhfp	Mus musculus lipoma HMGIC fusion partner (Lhfp), mRNA [NM_175386]	2.76633
A_52_P568217	Enah	Mus musculus 10, 11 days embryo whole body cDNA, RIKEN full-length enriched library, clone:2810468A07 product:unclassifiable, full insert sequence [AK076131]	2.76322
A_51_P134014	Nfia	Mus musculus nuclear factor I/A (Nfia), mRNA [NM_010905]	2.75721
A_52_P456440	Anxa4	Mus musculus 12 days embryo male wolffian duct includes surrounding region cDNA, RIKEN full-length enriched library, clone:6720405P20 product:annexin A4, full insert sequence. [AK032703]	2.75675
A_51_P251022	Plscr2	Mus musculus phospholipid scramblase 2 (Plscr2), mRNA [NM_008880]	2.75541
A_51_P157255	Sdc2	Mus musculus syndecan 2 (Sdc2), mRNA [NM_008304]	2.74794
A_52_P336904	Pclo	Mus musculus piccolo (presynaptic cytomatrix protein) (Pclo), mRNA [NM_011995]	2.74032
A_52_P3845	Ibrdc1	PREDICTED: Mus musculus IBR domain containing 1 (Ibrdc1), mRNA [XM_193558]	2.73808
A_52_P679105	Prss23	Mus musculus protease, serine, 23 (Prss23), mRNA [NM_029614]	2.73392
A_52_P144032	Rbpms	Mus musculus RNA binding protein gene with multiple splicing (Rbpms), transcript variant 1, mRNA [NM_019733]	2.73281
A_52_P661587	2610301F02Rik	Mus musculus RIKEN cDNA 2610301F02 gene (2610301F02Rik), mRNA [NM_001025576]	2.73026
A_52_P253179	Igfbp3	Mus musculus insulin-like growth factor binding protein 3 (Igfbp3), mRNA [NM_008343]	2.72527
A_52_P241819	Usp46	Mus musculus ubiquitin specific peptidase 46 (Usp46), mRNA [NM_177561]	2.71971
A_51_P394174	Ankrd6	Mus musculus ankyrin repeat domain 6 (Ankrd6), transcript variant 2, mRNA [NM_080471]	2.71951
A_52_P448106	9030420J04Rik	Mus musculus adult male colon cDNA, RIKEN full-length enriched library, clone:9030420J04 product:RIKEN cDNA 9030420J04 gene, full insert sequence. [AK018520]	2.70928
A_52_P359621	Luzp1	Mus musculus leucine zipper protein 1 (Luzp1), mRNA [NM_024452]	2.70903
A_51_P431433	Tmem2	Mus musculus transmembrane protein 2 (Tmem2), transcript variant 1, mRNA [NM_031997]	2.69864
A_52_P327537	Mpdz	Mus musculus multiple PDZ domain protein (Mpdz), mRNA [NM_010820]	2.69807
A_52_P223269	Zfp37	Mus musculus zinc finger protein 37 (Zfp37), mRNA [NM_009554]	2.69698
A_52_P54169	Zbtb20	Mus musculus 12 days embryo embryonic body between diaphragm region and neck cDNA, RIKEN full-length enriched library, clone:9430009A01 product:zinc finger protein 288, full insert sequence [AK034574]	2.69417
A_51_P213334	Hdac11	Mus musculus histone deacetylase 11 (Hdac11), mRNA [NM_144919]	2.6907
A_51_P512384	Timp1	Mus musculus tissue inhibitor of metalloproteinase 1 (Timp1), transcript variant 2, mRNA [NM_011593]	2.68829
A_51_P349182	Ctnnd1	Mus musculus p120ctn mRNA, alternatively spliced exon; and partial cds. [AF140220]	2.68456
A_52_P574618	Atbf1	Mus musculus AT motif binding factor 1 (Atbf1), mRNA [NM_007496]	2.68384
A_52_P622471	Dab2ip	Mus musculus disabled homolog 2 (Drosophila) interacting protein (Dab2ip), mRNA [NM_001001602]	2.68292
A_51_P271614	Pls3	Mus musculus plastin 3 (T-isoform) (Pls3), mRNA [NM_145629]	2.67827
A_52_P52849	Cpxm2	Mus musculus carboxypeptidase X 2 (M14 family) (Cpxm2), mRNA [NM_018867]	2.67514
A_52_P285041	Gja7	Mus musculus gap junction membrane channel protein alpha 7 (Gja7), mRNA [NM_008122]	2.67419
A_51_P231697	Itga10	Mus musculus integrin, alpha 10 (Itga10), mRNA [NM_001081053]	2.66881
A_51_P132551	Trip10	Mus musculus thyroid hormone receptor interactor 10 (Trip10), mRNA [NM_134125]	2.66676
A_51_P190863	Fzd3	Mus musculus frizzled homolog 3 (Drosophila) (Fzd3), mRNA [NM_021458]	2.66439
A_52_P552665	Fzd7	Mus musculus frizzled homolog 7 (Drosophila) (Fzd7), mRNA [NM_008057]	2.66396
A_52_P301486	B930068K11Rik	Mus musculus 16 days embryo head cDNA, RIKEN full-length enriched library, clone:C130074H15 product:unclassifiable, full insert sequence. [AK081758]	2.66298
A_52_P580608	Plekha4	Mus musculus pleckstrin homology domain containing, family A (phosphoinositide binding specific) member 4 (Plekha4), mRNA [NM_148927]	2.65889
A_52_P17534	Dab2	Mus musculus disabled homolog 2 (Drosophila) (Dab2), transcript variant 1, mRNA [NM_023118]	2.65603
A_51_P291417	Thbd	Mus musculus thrombomodulin (Thbd), mRNA [NM_009378]	2.64991
A_52_P18559	Sbno2	Mus musculus strawberry notch homolog 2 (Drosophila), mRNA (cDNA clone IMAGE:5052084), with apparent retained intron. [BC019206]	2.64895
A_52_P100625	9030420J04Rik	PREDICTED: Mus musculus RIKEN cDNA 9030420J04 gene (9030420J04Rik), mRNA [XM_146632]	2.6437
A_52_P669035	Clca1	Mus musculus chloride channel calcium activated 1 (Clca1), mRNA [NM_009899]	2.64125
A_52_P375994	Lima1	Mus musculus adult male brain cDNA, RIKEN full-length enriched library, clone:3526402A12 product:unclassifiable, full insert sequence [AK028311]	2.64094
A_52_P172201	BC062109	Mus musculus 4 cells embryo 4 cells cDNA, RIKEN full-length enriched library, clone:I0C0045H16 product:hypothetical protein, full insert sequence. [AK166646]	2.63783
A_52_P663585	2010-09-10	Mus musculus septin 10 (Sept10), transcript variant 1, mRNA [NM_001024910]	2.63493
A_52_P1068259	Mtap2	Mus musculus 16 days embryo head cDNA, RIKEN full-length enriched library, clone:C130053L02 product:unclassifiable, full insert sequence. [AK048375]	2.62836
A_52_P317923	BC049807	Mus musculus cDNA sequence BC049807 (BC049807), mRNA [NM_001002008]	2.62404
A_51_P199888	Dock7	Mus musculus dedicator of cytokinesis 7 (Dock7), mRNA [NM_026082]	2.62181
A_51_P493012	Spg3a	Mus musculus spastic paraplegia 3A homolog (human) (Spg3a), mRNA [NM_178628]	2.61037
A_51_P275527	Slc12a2	Mus musculus solute carrier family 12, member 2 (Slc12a2), mRNA [NM_009194]	2.61003
A_51_P214985	Zfp521	Mus musculus zinc finger protein 521 (Zfp521), transcript variant 1, mRNA [NM_145492]	2.60916
A_52_P422767	Eea1	Mus musculus early endosome antigen 1 (Eea1), mRNA [NM_001001932]	2.60733
A_52_P20391	LOC545261	AGENCOURT_11383195 NIH_MGC_164 Mus musculus cDNA clone IMAGE:30243035 5', mRNA sequence [CB182661]	2.60458
A_52_P71951	Eif2ak4	Mus musculus eukaryotic translation initiation factor 2 alpha kinase 4 (Eif2ak4), mRNA [NM_013719]	2.60404
A_52_P290211	Mrg1	Mus musculus 0 day neonate thymus cDNA, RIKEN full-length enriched library, clone:A430109D20 product:myeloid ecotropic viral integration site-related gene 1, full insert sequence [AK040611]	2.59619
A_52_P460148	Ppp1r13l	Mus musculus protein phosphatase 1, regulatory (inhibitor) subunit 13 like (Ppp1r13l), mRNA [NM_001010836]	2.596
A_51_P392350	Frmd4b	Mus musculus FERM domain containing 4B (Frmd4b), mRNA [NM_145148]	2.59099
A_51_P375227	Bcar1	Mus musculus breast cancer anti-estrogen resistance 1 (Bcar1), mRNA [NM_009954]	2.58726
A_51_P262858	Pard3	Mus musculus par-3 (partitioning defective 3) homolog (C. elegans) (Pard3), transcript variant 3, mRNA [NM_033620]	2.58429
A_51_P348183	Tmem141	Mus musculus transmembrane protein 141 (Tmem141), mRNA [NM_001040130]	2.58396
A_52_P143157	Pcsk5	Mus musculus 15 days embryo head cDNA, RIKEN full-length enriched library, clone:D930013J09 product:proprotein convertase subtilisin/kexin type 5, full insert sequence. [AK086210]	2.58261
A_52_P528690	Rab34	Mus musculus RAB34, member of RAS oncogene family (Rab34), mRNA [NM_033475]	2.58182
A_51_P301549	F830021D11Rik	Mus musculus RIKEN cDNA F830021D11 gene (F830021D11Rik), mRNA [NM_001080769]	2.57907
A_52_P311068	Plxnb2	Mus musculus plexin B2, mRNA (cDNA clone IMAGE:5066347), complete cds. [BC031202]	2.57811
A_51_P129502	Slc7a11	Mus musculus solute carrier family 7 (cationic amino acid transporter, y+ system), member 11 (Slc7a11), mRNA [NM_011990]	2.5702
A_51_P245875	Sash1	Mus musculus SAM and SH3 domain containing 1 (Sash1), mRNA [NM_175155]	2.56469
A_52_P342159	Nfatc4	Mus musculus nuclear factor of activated T-cells, cytoplasmic, calcineurin-dependent 4 (Nfatc4), mRNA [NM_023699]	2.56459
A_52_P418013	Fmn1	Mus musculus formin 1 (Fmn1), transcript variant 1, mRNA [NM_010230]	2.56033
A_51_P373814	Pank1	Mus musculus 9 days embryo whole body cDNA, RIKEN full-length enriched library, clone:D030020H07 product:RIKEN cDNA 5430426F23 gene, full insert sequence. [AK050799]	2.55765
A_52_P224776	Cdkl2	Mus musculus cyclin-dependent kinase-like 2 (CDC2-related kinase) (Cdkl2), transcript variant 2, mRNA [NM_177270]	2.55631
A_51_P473633	2610024B07Rik	Mus musculus adult male corpora quadrigemina cDNA, RIKEN full-length enriched library, clone:B230114H05 product:hypothetical protein, full insert sequence. [AK045406]	2.5563
A_52_P84315	Chd7	Mus musculus chromodomain helicase DNA binding protein 7 (Chd7), mRNA [NM_001081417]	2.5533
A_51_P407417	Adamts9	Mus musculus 10 days neonate head cDNA, RIKEN full-length enriched library, clone:5530401L07 product:hypothetical protein, full insert sequence. [AK030699]	2.54995
A_52_P495553	Zbtb10	PREDICTED: Mus musculus zinc finger and BTB domain containing 10, transcript variant 1 (Zbtb10), mRNA [XM_485202]	2.54881
A_51_P362328	Grhl2	Mus musculus grainyhead-like 2 (Drosophila) (Grhl2), mRNA [NM_026496]	2.54404
A_52_P3723	Nfib	Mus musculus nuclear factor I/B, mRNA (cDNA clone MGC:106566 IMAGE:6813434), complete cds. [BC096542]	2.5414
A_52_P70888	A930034L06Rik	Mus musculus RIKEN cDNA A930034L06 gene (A930034L06Rik), mRNA [NM_175692]	2.53479
A_52_P157673	Dmpk	Mus musculus dystrophia myotonica-protein kinase (Dmpk), mRNA [NM_032418]	2.53329
A_52_P10161	Pstpip2	Mus musculus adult male medulla oblongata cDNA, RIKEN full-length enriched library, clone:6330513E13 product:hypothetical protein, full insert sequence [AK031963]	2.52091
A_51_P321405	0610037D15Rik	Mus musculus RIKEN cDNA 0610037D15 gene, mRNA (cDNA clone IMAGE:4501900), containing frame-shift errors. [BC022718]	2.51815
A_51_P352782	Prkce	Mus musculus adult male thymus cDNA, RIKEN full-length enriched library, clone:5830406C15 product:unclassifiable, full insert sequence. [AK017901]	2.51739
A_52_P292853	AB112350	Mus musculus cDNA sequence AB112350 (AB112350), mRNA [NM_178728]	2.5135
A_52_P458620	Dab1	Mus musculus disabled homolog 1 (Drosophila) (Dab1), transcript variant 2, mRNA [NM_177259]	2.51194
A_52_P423222	Nfe2l3	Mus musculus nuclear factor, erythroid derived 2, like 3 (Nfe2l3), mRNA [NM_010903]	2.50328
A_52_P148222	Nrcam	Mus musculus mRNA for mKIAA0343 protein. [AK122252]	2.50264
A_52_P684535	Slit2	Mus musculus 15 days embryo male testis cDNA, RIKEN full-length enriched library, clone:8030486P14 product:slit homolog 2 (Drosophila), full insert sequence. [AK033292]	2.49659
A_51_P196087	Nav1	Mus musculus neuron navigator 1 (Nav1), mRNA [NM_173437]	2.49612
A_52_P625171	Asph	Mus musculus aspartate-beta-hydroxylase (Asph), transcript variant 2, mRNA [NM_133723]	2.48953
A_52_P662600	Pdlim5	Mus musculus PDZ and LIM domain 5 (Pdlim5), transcript variant 1, mRNA [NM_019808]	2.48911
A_52_P268269	BC010787	Mus musculus 18-day embryo whole body cDNA, RIKEN full-length enriched library, clone:1110025A19 product:RAB3D, member RAS oncogene family, full insert sequence. [AK003909]	2.48687
A_52_P195955	2900006F19Rik	Mus musculus RIKEN cDNA 2900006F19 gene (2900006F19Rik), mRNA [NM_028387]	2.48582
A_51_P124285	Nkd1	Mus musculus naked cuticle 1 homolog (Drosophila) (Nkd1), mRNA [NM_027280]	2.48547
A_51_P213223	Galntl4	Mus musculus 13 days embryo heart cDNA, RIKEN full-length enriched library, clone:D330027L06 product:hypothetical protein, full insert sequence. [AK084671]	2.48307
A_51_P251438	9130004C02Rik	Mus musculus 10 days neonate medulla oblongata cDNA, RIKEN full-length enriched library, clone:B830024C08 product:septin 7, full insert sequence [AK046843]	2.47976
A_52_P29655	Dmd	Mus musculus adult male hippocampus cDNA, RIKEN full-length enriched library, clone:2900010C03 product:dystrophin, muscular dystrophy, full insert sequence. [AK013510]	2.47951
A_52_P549184	Gpr64	Mus musculus G protein-coupled receptor 64 (Gpr64), transcript variant 1, mRNA [NM_178712]	2.4795
A_51_P313157	Arhgef5	PREDICTED: Mus musculus Rho guanine nucleotide exchange factor (GEF) 5 (Arhgef5), mRNA [XM_979233]	2.47898
A_51_P451527	Plce1	Mus musculus phospholipase C, epsilon 1, mRNA (cDNA clone IMAGE:4948638), with apparent retained intron. [BC025027]	2.47461
A_51_P514623	Cd302	Mus musculus CD302 antigen (Cd302), mRNA [NM_025422]	2.46488
A_51_P217465	C79267	Mus musculus expressed sequence C79267 (C79267), mRNA [NM_183148]	2.46449
A_51_P189358	BC007180	Mus musculus 11 days pregnant adult female ovary and uterus cDNA, RIKEN full-length enriched library, clone:5031409G23 product:inferred: Mus musculus, clone IMAGE:3590287, mRNA, partial cds [AK030294]	2.46202
A_51_P218345	Pak3	Mus musculus p21 (CDKN1A)-activated kinase 3 (Pak3), mRNA [NM_008778]	2.45901
A_52_P28651	Pvrl1	Mus musculus poliovirus receptor-related 1 (Pvrl1), mRNA [NM_021424]	2.45273
A_51_P161086	Ppic	Mus musculus peptidylprolyl isomerase C (Ppic), mRNA [NM_008908]	2.45172
A_51_P174854	Maged1	Mus musculus melanoma antigen, family D, 1 (Maged1), mRNA [NM_019791]	2.44957
A_51_P294131	8430437B07Rik	Mus musculus 16 days embryo lung cDNA, RIKEN full-length enriched library, clone:8430437B07 product:ring finger protein 39, full insert sequence. [AK018468]	2.44586
A_52_P135282	Marveld3	Mus musculus MARVEL (membrane-associating) domain containing 3 (Marveld3), transcript variant 2, mRNA [NM_212447]	2.44454
A_52_P46571	Dpp6	Mus musculus 0 day neonate cerebellum cDNA, RIKEN full-length enriched library, clone:C230021C10 product:dipeptidylpeptidase 6, full insert sequence. [AK082186]	2.4399
A_51_P429681	Apbb2	Mus musculus 16 days embryo lung cDNA, RIKEN full-length enriched library, clone:8430429I17 product:unclassifiable, full insert sequence [AK033397]	2.43134
A_52_P36889	Ptgdr	Mus musculus prostaglandin D receptor (Ptgdr), mRNA [NM_008962]	2.43131
A_52_P188139	Rxra	Mus musculus retinoid X receptor alpha (Rxra), mRNA [NM_011305]	2.42879
A_52_P306079	Maf	c-maf=c-Maf protein {proto-oncogene} [mice, BALB/c, cerebellum, mRNA, 2736 nt]. [S74567]	2.42691
A_52_P263095	Ahnak	Mus musculus AHNAK nucleoprotein (desmoyokin) (Ahnak), transcript variant 1, mRNA [NM_009643]	2.42649
A_51_P240614	Tm4sf1	Mus musculus transmembrane 4 superfamily member 1 (Tm4sf1), mRNA [NM_008536]	2.42643
A_52_P663446	Slc7a11	Mus musculus solute carrier family 7 (cationic amino acid transporter, y+ system), member 11 (Slc7a11), mRNA [NM_011990]	2.42604
A_52_P432495	Cpeb3	Mus musculus cytoplasmic polyadenylation element binding protein 3 (Cpeb3), mRNA [NM_198300]	2.42278
A_52_P437850	1200015N20Rik	Mus musculus RIKEN cDNA 1200015N20 gene (1200015N20Rik), mRNA [NM_024244]	2.42127
A_51_P480578	Pcx	Mus musculus pyruvate carboxylase (Pcx), mRNA [NM_008797]	2.41979
A_52_P633550	Ghr	Mus musculus 0 day neonate eyeball cDNA, RIKEN full-length enriched library, clone:E130111P21 product:growth hormone receptor, full insert sequence. [AK053579]	2.41759
A_52_P556933	Col16a1	Mus musculus procollagen, type XVI, alpha 1 (Col16a1), mRNA [NM_028266]	2.41708
A_52_P676635	Trpm2	Mus musculus transient receptor potential cation channel, subfamily M, member 2 (Trpm2), mRNA [NM_138301]	2.41454
A_51_P481958	Cldn1	Mus musculus claudin 1 (Cldn1), mRNA [NM_016674]	2.41306
A_51_P286106	5033430I15Rik	Mus musculus 11 days pregnant adult female ovary and uterus cDNA, RIKEN full-length enriched library, clone:5033430I15 product:hypothetical protein, full insert sequence. [AK017206]	2.41053
A_51_P257938	Tacstd2	Mus musculus tumor-associated calcium signal transducer 2 (Tacstd2), mRNA [NM_020047]	2.4072
A_51_P364274	Mitf	Mus musculus microphthalmia-associated transcription factor (Mitf), mRNA [NM_008601]	2.40305
A_52_P68291	Mfsd9	Mus musculus major facilitator superfamily domain containing 9 (Mfsd9), mRNA [NM_172499]	2.40217
A_51_P430766	Il10	Mus musculus interleukin 10 (Il10), mRNA [NM_010548]	2.40104
A_52_P858943	Pkd2	Mus musculus adult male corpus striatum cDNA, RIKEN full-length enriched library, clone:C030034P18 product:unclassifiable, full insert sequence. [AK021122]	2.401
A_52_P122664	Nr6a1	Mus musculus nuclear receptor subfamily 6, group A, member 1 (Nr6a1), mRNA [NM_010264]	2.3967
A_52_P88091	Dsg2	Mus musculus desmoglein 2 (Dsg2), mRNA [NM_007883]	2.39646
A_52_P244030	Zfp516	Mus musculus 12 days embryo embryonic body between diaphragm region and neck cDNA, RIKEN full-length enriched library, clone:9430052L09 product:unclassifiable, full insert sequence. [AK034874]	2.39584
A_51_P200586	2010-03-08	Mus musculus membrane-associated ring finger (C3HC4) 8 (March8), mRNA [NM_027920]	2.3945
A_52_P631356	Cobll1	Mus musculus Cobl-like 1 (Cobll1), mRNA [NM_177025]	2.39193
A_52_P504268	B3galnt1	Mus musculus UDP-GalNAc:betaGlcNAc beta 1,3-galactosaminyltransferase, polypeptide 1 (B3galnt1), mRNA [NM_020026]	2.3884
A_52_P329825	Ptpn21	Mus musculus protein tyrosine phosphatase, non-receptor type 21 (Ptpn21), mRNA [NM_011877]	2.38738
A_52_P229924	Pgm5	Mus musculus phosphoglucomutase 5 (Pgm5), mRNA [NM_175013]	2.38672
A_51_P395546	Phldb1	Mus musculus pleckstrin homology-like domain, family B, member 1 (Phldb1), mRNA [NM_153537]	2.38559
A_52_P650180	Npal2	Mus musculus NIPA-like domain containing 2 (Npal2), mRNA [NM_145469]	2.38435
A_51_P371174	Bag3	Mus musculus Bcl2-associated athanogene 3 (Bag3), mRNA [NM_013863]	2.38403
A_52_P19519	Plce1	Mus musculus adult male urinary bladder cDNA, RIKEN full-length enriched library, clone:9530064F18 product:PANCREAS-ENRICHED PHOSPHOLIPASE C homolog [Homo sapiens], full insert sequence. [AK035546]	2.38142
A_52_P337086	Thbs1	Mus musculus thrombospondin 1 (Thbs1), mRNA [NM_011580]	2.37632
A_52_P559808	Arhgef12	Mus musculus Rho guanine nucleotide exchange factor (GEF) 12 (Arhgef12), mRNA [NM_027144]	2.37619
A_51_P371311	Slc1a4	Mus musculus solute carrier family 1 (glutamate/neutral amino acid transporter), member 4 (Slc1a4), mRNA [NM_018861]	2.37147
A_51_P125842	Tmem51	Mus musculus transmembrane protein 51 (Tmem51), mRNA [NM_145402]	2.37144
A_51_P318637	B3galnt1	Mus musculus UDP-GalNAc:betaGlcNAc beta 1,3-galactosaminyltransferase, polypeptide 1 (B3galnt1), mRNA [NM_020026]	2.36559
A_52_P674331	3222401L13Rik	Mus musculus 15 days embryo head cDNA, RIKEN full-length enriched library, clone:D930022P05 product:unclassifiable, full insert sequence [AK086343]	2.36487
A_52_P464017	2410022L05Rik	Mus musculus adult male testis cDNA, RIKEN full-length enriched library, clone:1700029I03 product:weakly similar to TTP1 [Homo sapiens], full insert sequence. [AK006497]	2.36406
A_52_P330395	Farp1	Mus musculus FERM, RhoGEF (Arhgef) and pleckstrin domain protein 1 (chondrocyte-derived) (Farp1), mRNA [NM_134082]	2.36393
A_52_P219840	G630014P10Rik	Mus musculus RIKEN cDNA G630014P10 gene (G630014P10Rik), mRNA [NM_001081354]	2.3627
A_51_P153565	Il18	Mus musculus interleukin 18 (Il18), mRNA [NM_008360]	2.35957
A_51_P146726	Col19a1	Mus musculus procollagen, type XIX, alpha 1 (Col19a1), mRNA [NM_007733]	2.3532
A_51_P135379	Tceal8	Mus musculus transcription elongation factor A (SII)-like 8 (Tceal8), mRNA [NM_025703]	2.35187
A_52_P660552	Il7	Mus musculus 3 days neonate thymus cDNA, RIKEN full-length enriched library, clone:A630007F02 product:interleukin 7, full insert sequence [AK041403]	2.3507
A_51_P284293	Zfyve9	Mus musculus 16 days embryo head cDNA, RIKEN full-length enriched library, clone:C130005E21 product:unclassifiable, full insert sequence. [AK081320]	2.34566
A_51_P176231	Stox2	Mus musculus 12 days embryo spinal ganglion cDNA, RIKEN full-length enriched library, clone:D130062O22 product:unclassifiable, full insert sequence. [AK051663]	2.34394
A_52_P296338	Galntl4	Mus musculus UDP-N-acetyl-alpha-D-galactosamine:polypeptide N-acetylgalactosaminyltransferase-like 4 (Galntl4), mRNA [NM_173739]	2.34361
A_51_P392005	Car8	Mus musculus carbonic anhydrase 8 (Car8), mRNA [NM_007592]	2.34178
A_52_P279651	Zbtb20	Mus musculus zinc finger and BTB domain containing 20 (Zbtb20), mRNA [NM_019778]	2.34117
A_51_P271897	2010-09-10	septin 10 [Source:MarkerSymbol;Acc:MGI:1918110] [ENSMUST00000020074]	2.34012
A_51_P415755	Sema6d	Mus musculus 13 days embryo heart cDNA, RIKEN full-length enriched library, clone:D330011G23 product:hypothetical Semaphorin/CD100 antigen containing protein, full insert sequence. [AK052232]	2.33849
A_52_P300376	Xist	Mouse nuclear-localized inactive X-specific transcript (Xist) mRNA [L04961]	2.3383
A_51_P168459	Ifitm2	Mus musculus interferon induced transmembrane protein 2 (Ifitm2), mRNA [NM_030694]	2.33418
A_52_P120680	Nfia	Mus musculus mRNA for mKIAA1439 protein [AK173173]	2.33111
A_52_P549427	Mid1	Mus musculus midline 1 (Mid1), transcript variant 2, mRNA [NM_183151]	2.32293
A_52_P580159	1110012J17Rik	Mus musculus 12 days embryo spinal ganglion cDNA, RIKEN full-length enriched library, clone:D130071O13 product:hypothetical protein, full insert sequence. [AK051750]	2.31877
A_51_P189198	Pard3	Mus musculus 0 day neonate eyeball cDNA, RIKEN full-length enriched library, clone:E130111L16 product:par-3 (partitioning defective 3) homolog (C. elegans), full insert sequence. [AK053576]	2.31266
A_52_P72230	Nol4	Mus musculus nucleolar protein 4 (Nol4), mRNA [NM_199024]	2.31181
A_52_P619262	Mical3	Mus musculus mRNA for mKIAA1364 protein [AK122497]	2.30333
A_51_P163146	Sema3a	Mus musculus sema domain, immunoglobulin domain (Ig), short basic domain, secreted, (semaphorin) 3A (Sema3a), mRNA [NM_009152]	2.30289
A_51_P135148	Slpi	Mus musculus secretory leukocyte peptidase inhibitor (Slpi), mRNA [NM_011414]	2.30213
A_52_P353478	Scn7a	Mus musculus sodium channel, voltage-gated, type VII, alpha (Scn7a), mRNA [NM_009135]	2.29242
A_51_P370099	Pdgfa	Mus musculus platelet derived growth factor, alpha (Pdgfa), mRNA [NM_008808]	2.29138
A_51_P321385	Amot	Mus musculus angiomotin (Amot), mRNA [NM_153319]	2.29112
A_52_P843815	Itsn1	Mus musculus intersectin 1 (SH3 domain protein 1A), mRNA (cDNA clone IMAGE:30535151), complete cds. [BC066105]	2.29066
A_51_P380970	Efnb2	Mus musculus ephrin B2 (Efnb2), mRNA [NM_010111]	2.28969
A_51_P362089	Lrrc3b	Mus musculus leucine rich repeat containing 3B (Lrrc3b), mRNA [NM_146052]	2.2892
A_52_P451300	Aff4	Mus musculus AF4/FMR2 family, member 4 (Aff4), mRNA [NM_033565]	2.2878
A_52_P323852	Tnfrsf22	Mus musculus tumor necrosis factor receptor superfamily, member 22 (Tnfrsf22), mRNA [NM_023680]	2.28424
A_51_P128987	Akr1b8	Mus musculus aldo-keto reductase family 1, member B8 (Akr1b8), mRNA [NM_008012]	2.2841
A_51_P302327	Lgals7	Mus musculus lectin, galactose binding, soluble 7 (Lgals7), mRNA [NM_008496]	2.28135
A_52_P1156832	D8Ertd587e	Mus musculus activated spleen cDNA, RIKEN full-length enriched library, clone:F830212F05 product:unclassifiable, full insert sequence. [AK172521]	2.28134
A_52_P125954	Plekhh1	Mus musculus 0 day neonate kidney cDNA, RIKEN full-length enriched library, clone:D630024D12 product:hypothetical Band 4.1 family/Core domain in kinesin and myosin motors/Pleckstrin homology (PH) domain containing protein, full insert sequence....	2.27913
A_52_P440621	4632411J06Rik	Mus musculus RIKEN cDNA 4632411J06 gene (4632411J06Rik), mRNA [NM_175279]	2.27848
A_52_P605253	Pcdhga12	Mus musculus protocadherin gamma subfamily A, 12, mRNA (cDNA clone MGC:76667 IMAGE:30086762), complete cds. [BC066851]	2.27621
A_51_P106263	Camk1	Mus musculus calcium/calmodulin-dependent protein kinase I (Camk1), mRNA [NM_133926]	2.27061
A_52_P350519	H2-Bl	Mus musculus histocompatibility 2, blastocyst (H2-Bl), mRNA [NM_008199]	2.27006
A_51_P184171	Umodl1	Mus musculus uromodulin-like 1 (Umodl1), mRNA [NM_177465]	2.2681
A_51_P262972	Prrx1	Mus musculus adult male hypothalamus cDNA, RIKEN full-length enriched library, clone:A230058M14 product:unclassifiable, full insert sequence. [AK038736]	2.26762
A_52_P382325	Ahnak	Mus musculus AHNAK nucleoprotein (desmoyokin) (Ahnak), transcript variant 3, mRNA [NM_001039959]	2.26348
A_51_P437176	Trim47	Mus musculus tripartite motif protein 47 (Trim47), mRNA [NM_172570]	2.26276
A_51_P161890	Fcgrt	Mus musculus Fc receptor, IgG, alpha chain transporter (Fcgrt), mRNA [NM_010189]	2.26104
A_52_P560889	Pawr	Mus musculus PRKC, apoptosis, WT1, regulator (Pawr), mRNA [NM_054056]	2.25981
A_52_P402897	Cdh4	Mus musculus adult male hypothalamus cDNA, RIKEN full-length enriched library, clone:A230026A20 product:unclassifiable, full insert sequence [AK038529]	2.25789
A_52_P285975	Plekhg1	Mus musculus pleckstrin homology domain containing, family G (with RhoGef domain) member 1 (Plekhg1), mRNA [NM_001033253]	2.25594
A_52_P471175	D030011O10Rik	Mus musculus RIKEN cDNA D030011O10 gene (D030011O10Rik), mRNA [NM_177192]	2.25427
A_52_P240917	Stx3	Mus musculus syntaxin 3 (Stx3), transcript variant C, mRNA [NM_011502]	2.25363
A_52_P279120	Pard3b	Mus musculus par-3 partitioning defective 3 homolog B (C. elegans) (Pard3b), mRNA [NM_001081050]	2.25328
A_51_P443082	Abca3	Mus musculus ATP-binding cassette, sub-family A (ABC1), member 3 (Abca3), transcript variant 1, mRNA [NM_013855]	2.24777
A_52_P110982	App	Mus musculus 0 day neonate lung cDNA, RIKEN full-length enriched library, clone:E030013M08 product:unclassifiable, full insert sequence. [AK086946]	2.24598
A_51_P319810	Arhgap20	Mus musculus Rho GTPase activating protein 20 (Arhgap20), mRNA [NM_175535]	2.24319
A_52_P144946	4930506M07Rik	Mus musculus RIKEN cDNA 4930506M07 gene (4930506M07Rik), mRNA [NM_175172]	2.23697
A_51_P483946	Dmwd	Mus musculus dystrophia myotonica-containing WD repeat motif (Dmwd), mRNA [NM_010058]	2.23622
A_51_P506961	Cldn9	Mus musculus claudin 9 (Cldn9), mRNA [NM_020293]	2.23512
A_51_P516012	Ntrk2	Mus musculus neurotrophic tyrosine kinase, receptor, type 2 (Ntrk2), transcript variant 2, mRNA [NM_008745]	2.23202
A_51_P212308	Cxadr	Mus musculus coxsackievirus and adenovirus receptor (Cxadr), transcript variant 2, mRNA [NM_009988]	2.23072
A_52_P21887	Slit2	Mus musculus 12 days embryo embryonic body between diaphragm region and neck cDNA, RIKEN full-length enriched library, clone:9430062G01 product:slit homolog 2 (Drosophila), full insert sequence. [AK034918]	2.22869
A_52_P488437	Plek2	Mus musculus pleckstrin 2 (Plek2), mRNA [NM_013738]	2.22551
A_52_P351758	Ankrd24	Mus musculus 0 day neonate skin cDNA, RIKEN full-length enriched library, clone:4631433D01 product:hypothetical protein, full insert sequence. [AK019475]	2.22248
A_52_P481988	Ddr2	Mus musculus discoidin domain receptor family, member 2 (Ddr2), mRNA [NM_022563]	2.21717
A_52_P68702	Frmd4b	Mus musculus FERM domain containing 4B (Frmd4b), mRNA [NM_145148]	2.21663
A_51_P204630	Atp2c1	Mus musculus adult male olfactory brain cDNA, RIKEN full-length enriched library, clone:6430512F19	2.21474
A_51_P125602	Zfp697	Mus musculus zinc finger protein 697, mRNA (cDNA clone IMAGE:3491119), partial cds [BC002224]	2.21455
A_51_P223058	Cgn	Mus musculus cingulin, mRNA (cDNA clone IMAGE:4953919), partial cds. [BC064474]	2.21193
A_51_P307082	Hey2	Mus musculus hairy/enhancer-of-split related with YRPW motif 2 (Hey2), mRNA [NM_013904]	2.20672
A_51_P489633	Epb4.9	Mus musculus erythrocyte protein band 4.9 (Epb4.9), mRNA [NM_013514]	2.20613
A_52_P380990	Nfe2l3	Mus musculus nuclear factor, erythroid derived 2, like 3 (Nfe2l3), mRNA [NM_010903]	2.20472
A_51_P504378	Plekha7	Mus musculus pleckstrin homology domain containing, family A member 7 (Plekha7), mRNA [NM_172743]	2.20363
A_51_P282508	Rhoc	Mus musculus ras homolog gene family, member C (Rhoc), mRNA [NM_007484]	2.1941
A_52_P567791	Klhl13	Mus musculus mRNA for mKIAA1309 protein. [AK122491]	2.19334
A_51_P511270	Pou3f1	Mus musculus POU domain, class 3, transcription factor 1 (Pou3f1), mRNA [NM_011141]	2.19315
A_52_P113043	Kctd4	Mus musculus potassium channel tetramerisation domain containing 4 (Kctd4), mRNA [NM_026214]	2.19098
A_52_P451929	Pira3	Mus musculus paired-Ig-like receptor A3 (Pira3), mRNA [NM_011090]	2.18971
A_52_P396498	Itsn1	Mus musculus intersectin 1 (SH3 domain protein 1A) (Itsn1), mRNA [NM_010587]	2.18963
A_52_P597775	Gprc5a	Mus musculus G protein-coupled receptor, family C, group 5, member A (Gprc5a), mRNA [NM_181444]	2.18593
A_51_P334335	Isl2	Mus musculus insulin related protein 2 (islet 2) (Isl2), mRNA [NM_027397]	2.18263
A_51_P308597	Gcm2	Mus musculus glial cells missing homolog 2 (Drosophila) (Gcm2), mRNA [NM_008104]	2.18144
A_52_P135198	4833444G19Rik	Mus musculus 12 days embryo spinal cord cDNA, RIKEN full-length enriched library, clone:C530026H19 product:unclassifiable, full insert sequence. [AK082972]	2.17757
A_51_P199354	Lamc1	Mus musculus laminin, gamma 1 (Lamc1), mRNA [NM_010683]	2.17363
A_52_P365480	Tnfsf13b	Mus musculus adult male diencephalon cDNA, RIKEN full-length enriched library, clone:9330158D20 product:tumor necrosis factor (ligand) superfamily, member 13b, full insert sequence. [AK034121]	2.1734
A_51_P146970	Dmrt2	Mus musculus doublesex and mab-3 related transcription factor 2 (Dmrt2), mRNA [NM_145831]	2.17288
A_51_P257314	D5Ertd579e	Mus musculus DNA segment, Chr 5, ERATO Doi 579, expressed (D5Ertd579e), mRNA [NM_001081232]	2.17159
A_51_P423456	Sort1	Mus musculus sortilin 1 (Sort1), mRNA [NM_019972]	2.17063
A_52_P282713	Frk	Mus musculus fyn-related kinase (Frk), mRNA [NM_010237]	2.16802
A_51_P397394	Cobll1	Mus musculus Cobl-like 1 (Cobll1), mRNA [NM_177025]	2.16711
A_51_P119776	Synpo2	PREDICTED: Mus musculus synaptopodin 2, transcript variant 2 (Synpo2), mRNA [XM_901510]	2.16686
A_51_P193336	Nucb2	Mus musculus nucleobindin 2 (Nucb2), mRNA [NM_016773]	2.16561
A_52_P442986	Tanc2	Mus musculus tetratricopeptide repeat, ankyrin repeat and coiled-coil containing 2 (Tanc2), mRNA [NM_181071]	2.1652
A_51_P159122	Kndc1	Mus musculus kinase non-catalytic C-lobe domain (KIND) containing 1 (Kndc1), mRNA [NM_177261]	2.16457
A_52_P418042	Wfikkn2	Mus musculus novel secreted protein precursor, mRNA, partial cds. [AY100450]	2.16293
A_51_P300337	Csrp2	Mus musculus cysteine and glycine-rich protein 2 (Csrp2), mRNA [NM_007792]	2.16273
A_52_P428354	H2-Q10	Mus musculus histocompatibility 2, Q region locus 10 (H2-Q10), mRNA [NM_010391]	2.1622
A_51_P353703	Frk	Mus musculus fyn-related kinase (Frk), mRNA [NM_010237]	2.16185
A_51_P518452	Cpeb2	Mus musculus 15 days embryo head cDNA, RIKEN full-length enriched library, clone:4022442N15 product:hypothetical RNA-binding region RNP-1 (RNA recognition motif) containing protein, full insert sequence [AK076221]	2.16019
A_52_P421897	Morc4	Mus musculus 0 day neonate eyeball cDNA, RIKEN full-length enriched library, clone:E130318P21 product:hypothetical Histidine kinase-, DNA gyrase B-, phytochrome-like ATPase containing protein, full insert sequence. [AK053895]	2.15984
A_52_P590339	9030409G11Rik	Mus musculus RIKEN cDNA 9030409G11 gene, mRNA (cDNA clone IMAGE:3667377), complete cds. [BC022941]	2.15792
A_51_P380078	Fcgbp	Mus musculus 0 day neonate thymus cDNA, RIKEN full-length enriched library, clone:A430096B05 product:similar to IGG FC BINDING PROTEIN (FRAGMENT) [Homo sapiens], full insert sequence [AK040441]	2.15624
A_51_P341717	Cd300lf	Mus musculus polymeric immunoglobulin receptor 3 precursor (Pigr3) mRNA, complete cds. [AF251703]	2.15399
A_51_P219662	1300014I06Rik	Mus musculus RIKEN cDNA 1300014I06 gene (1300014I06Rik), mRNA [NM_025831]	2.15358
A_51_P479444	Ihh	Mus musculus Indian hedgehog (Ihh), mRNA [NM_010544]	2.14949
A_52_P486774	Cobll1	Mus musculus mRNA for mKIAA0977 protein [AK173076]	2.14105
A_52_P522754	Ebna1bp2	Mus musculus EBNA1 binding protein 2 (Ebna1bp2), mRNA [NM_026932]	2.13977
A_52_P138046	Ppp1r13l	Mus musculus protein phosphatase 1, regulatory (inhibitor) subunit 13 like (Ppp1r13l), mRNA [NM_001010836]	2.1383
A_51_P353056	Fat4	Mus musculus FAT tumor suppressor homolog 4 (Drosophila) (Fat4), mRNA [NM_183221]	2.13725
A_52_P35457	Ccrl1	Mus musculus 0 day neonate thymus cDNA, RIKEN full-length enriched library, clone:A430086E16 product:hypothetical protein, full insert sequence. [AK040316]	2.1342
A_52_P233664	Atbf1	Mus musculus AT motif binding factor 1 (Atbf1), mRNA [NM_007496]	2.13386
A_52_P434055	Birc3	Mus musculus baculoviral IAP repeat-containing 3, mRNA (cDNA clone MGC:18386 IMAGE:3661563), complete cds. [BC011338]	2.13375
A_51_P460247	A430107O13Rik	Mus musculus 0 day neonate thymus cDNA, RIKEN full-length enriched library, clone:A430107O13 product:weakly similar to CDNA FLJ31062 FIS, CLONE HSYRA2001103 (FRAGMENT) [Homo sapiens], full insert sequence. [AK040587]	2.13305
A_51_P154379	BC062109	Mus musculus cDNA sequence BC062109 (BC062109), mRNA [NM_182841]	2.13212
A_52_P257532	Pard3b	Mus musculus 10 day old male pancreas cDNA, RIKEN full-length enriched library, clone:1810008K04 product:hypothetical Cysteine-rich region profile containing protein, full insert sequence [AK007379]	2.13128
A_52_P460584	Tnfrsf25	Mus musculus tumor necrosis factor receptor superfamily, member 25 (Tnfrsf25), mRNA [NM_033042]	2.12883
A_51_P401797	Mmp9	Mus musculus matrix metallopeptidase 9 (Mmp9), mRNA [NM_013599]	2.12575
A_51_P495986	Gmpr	Mus musculus guanosine monophosphate reductase (Gmpr), mRNA [NM_025508]	2.12193
A_52_P526390	Klhl13	Mus musculus 9.5 days embryo parthenogenote cDNA, RIKEN full-length enriched library, clone:B130032L24 product:hypothetical protein, full insert sequence. [AK045102]	2.12087
A_51_P396570	Plod2	Mus musculus procollagen lysine, 2-oxoglutarate 5-dioxygenase 2 (Plod2), mRNA [NM_011961]	2.12014
A_52_P79821	Rbm35a	Mus musculus RNA binding motif protein 35A (Rbm35a), mRNA [NM_194055]	2.1174
A_51_P230987	Pi4k2b	Mus musculus phosphatidylinositol 4-kinase type 2 beta (Pi4k2b), transcript variant 1, mRNA [NM_025951]	2.1149
A_52_P559618	Ifitm2	Mus musculus interferon induced transmembrane protein 2 (Ifitm2), mRNA [NM_030694]	2.11468
A_51_P295085	Ogn	Mus musculus osteoglycin (Ogn), mRNA [NM_008760]	2.11047
A_52_P35048	Serpinf1	Mus musculus serine (or cysteine) peptidase inhibitor, clade F, member 1 (Serpinf1), mRNA [NM_011340]	2.10648
A_51_P132170	2610301F02Rik	Mus musculus RIKEN cDNA 2610301F02 gene (2610301F02Rik), mRNA [NM_001025576]	2.10206
A_52_P339246	Pdlim5	Mus musculus PDZ and LIM domain 5 (Pdlim5), transcript variant 2, mRNA [NM_019809]	2.09908
A_52_P76184	Pvt1	Mus musculus bladder RCB-0544 MBT-2 cDNA, RIKEN full-length enriched library, clone:G430077L19 product:unclassifiable, full insert sequence. [AK090048]	2.09692
A_51_P122582	Daglb	Mus musculus diacylglycerol lipase, beta (Daglb), mRNA [NM_144915]	2.09182
A_51_P143152	Luzp1	Mus musculus leucine zipper protein 1 (Luzp1), mRNA [NM_024452]	2.09057
A_51_P167527	Lum	Mus musculus lumican (Lum), mRNA [NM_008524]	2.0897
A_51_P168613	Nuak1	Mus musculus NUAK family, SNF1-like kinase, 1 (Nuak1), mRNA [NM_001004363]	2.08961
A_52_P389905	Rasal2	Mus musculus 15 days embryo head cDNA, RIKEN full-length enriched library, clone:D930012M13 product:unclassifiable, full insert sequence. [AK086196]	2.08512
A_51_P271733	2010-09-08	Mus musculus septin 8 (Sept8), mRNA [NM_033144]	2.08372
A_51_P100856	Fn1	Mus musculus fibronectin 1 (Fn1), mRNA [NM_010233]	2.08048
A_52_P122649	Dmrta1	Mus musculus doublesex and mab-3 related transcription factor like family A1 (Dmrta1), mRNA [NM_175647]	2.07952
A_51_P256344	Anxa4	Mus musculus annexin A4 (Anxa4), mRNA [NM_013471]	2.07898
A_52_P350537	Mtmr11	Mus musculus myotubularin related protein 11 (Mtmr11), mRNA [NM_181409]	2.06671
A_52_P641406	C030010B13Rik	Mus musculus 0 day neonate head cDNA, RIKEN full-length enriched library, clone:4831403I15 product:unclassifiable, full insert sequence [AK029171]	2.06169
A_51_P255805	6330505N24Rik	Mus musculus RIKEN cDNA 6330505N24 gene (6330505N24Rik), mRNA [NM_001033301]	2.05354
A_51_P153765	Car13	Mus musculus carbonic anhydrase 13 (Car13), mRNA [NM_024495]	2.05299
A_52_P420340	Six4	Mus musculus sine oculis-related homeobox 4 homolog (Drosophila) (Six4), mRNA [NM_011382]	2.04882
A_52_P296095	Ptprk	Mus musculus 2 days neonate sympathetic ganglion cDNA, RIKEN full-length enriched library, clone:7120449H18 product:protein tyrosine phosphatase, receptor type, K, full insert sequence. [AK078614]	2.0468
A_51_P128491	Tcn2	Mus musculus transcobalamin 2 (Tcn2), mRNA [NM_015749]	2.04424
A_52_P134195	Ceacam10	Mus musculus CEA-related cell adhesion molecule 10 (Ceacam10), mRNA [NM_007675]	2.04206
A_51_P317376	Synpo	Mus musculus adult male hippocampus cDNA, RIKEN full-length enriched library, clone:C630029A17 product:synaptopodin, full insert sequence. [AK141564]	2.03606
A_52_P322181	Adrb1	AGENCOURT_16521866 NIH_MGC_222 Mus musculus cDNA clone IMAGE:30713994 5', mRNA sequence [CK020710]	2.03565
A_52_P183598	Cfh	Mus musculus complement component factor h (Cfh), mRNA [NM_009888]	2.03542
A_51_P185939	Gpr30	Mus musculus G protein-coupled receptor 30 (Gpr30), mRNA [NM_029771]	2.03472
A_52_P631304	D330017J20Rik	Mus musculus adult male aorta and vein cDNA, RIKEN full-length enriched library, clone:A530059G24 product:hypothetical protein, full insert sequence. [AK041004]	2.03212
A_51_P506204	Cdh11	Mus musculus cadherin 11 (Cdh11), mRNA [NM_009866]	2.02828
A_52_P397722	Atp2c1	Mus musculus ATPase, Ca++-sequestering (Atp2c1), mRNA [NM_175025]	2.02755
A_51_P136542	Bcl3	Mus musculus B-cell leukemia/lymphoma 3 (Bcl3), mRNA [NM_033601]	2.02714
A_51_P503345	Irak1bp1	Mus musculus interleukin-1 receptor-associated kinase 1 binding protein 1 (Irak1bp1), mRNA [NM_022986]	2.02661
A_51_P250590	Sbf2	Mus musculus 4 days neonate male adipose cDNA, RIKEN full-length enriched library, clone:B430219L04	2.02201
A_52_P598224	Zfp608	Mus musculus zinc finger protein 608 (Zfp608), mRNA [NM_175751]	2.02162
A_51_P210708	Amotl1	Mus musculus angiomotin-like 1 (Amotl1), mRNA [NM_001081395]	2.02064
A_51_P353539	2810055G22Rik	Mus musculus RIKEN cDNA 2810055G22 gene (2810055G22Rik), mRNA [NM_080561]	2.01977
A_52_P475976	Cep290	Mus musculus mRNA for mKIAA0373 protein [AK172940]	2.01833
A_51_P402846	Stab2	Mus musculus stabilin 2 (Stab2), mRNA [NM_138673]	2.01714
A_51_P320852	Cd9	Mus musculus CD9 antigen (Cd9), mRNA [NM_007657]	2.01299
A_51_P204492	D630040G17Rik	Mus musculus RIKEN cDNA D630040G17 gene (D630040G17Rik), mRNA [NM_178267]	2.01221
A_51_P310780	Pilra	Mus musculus 3 days neonate thymus cDNA, RIKEN full-length enriched library, clone:A630029C13 product	2.00801
A_51_P188902	Wdr67	PREDICTED: Mus musculus WD repeat domain 67, transcript variant 2 (Wdr67), mRNA [XM_896696]	2.00794
A_51_P234330	Rtkn	Mus musculus rhotekin (Rtkn), transcript variant 3, mRNA [NM_133641]	2.00704
A_51_P484378	AW456874	Mus musculus expressed sequence AW456874 (AW456874), mRNA [NM_207232]	2.0049
Fold Change > 2.0, P-value < 0.01
