# Supplementary material for: Meis1 Is Required for the Maintenance of Postnatal Thymic Epithelial Cells
Source: PLoS One. 2014 Mar 4;9(3):e89885. doi: 10.1371/journal.pone.0089885 (PMC3942356; doi:10.1371/journal.pone.0089885)
Supplement: Table S2 — Thymic stromal signature genes differentially expressed in Meis1low TECs compared with Meis1− TECs. (XLS) [file pone.0089885.s008.xls]

## Sheet: Supplementary Table2
Table S2. Thymic stromal signature genes differentially expressed in Meis1low TECs compared with Meis1- TECs.
ID	Gene.Symbol	Gene. Description	Meis1 low vs -
A_51_P205779	Cd5l	Mus musculus CD5 antigen-like (Cd5l), mRNA [NM_009690]	16.0863
A_51_P277216	Ms4a7	Mus musculus membrane-spanning 4-domains, subfamily A, member 7 (Ms4a7), transcript variant 1, mRNA [NM_027836]	13.4653
A_51_P271403	H2-M10.1	Mus musculus histocompatibility 2, M region locus 10.1 (H2-M10.1), mRNA [NM_013544]	13.2759
A_51_P187491	Epgn	Mus musculus epithelial mitogen (Epgn), mRNA [NM_053087]	10.9539
A_51_P307150	Indo	Mus musculus indoleamine-pyrrole 2,3 dioxygenase (Indo), mRNA [NM_008324]	10.0523
A_51_P448127	2410004A20Rik	Mus musculus RIKEN cDNA 2410004A20 gene (2410004A20Rik), mRNA [NM_025890]	9.24178
A_51_P318618	Anks4b	Mus musculus ankyrin repeat and sterile alpha motif domain containing 4B (Anks4b), mRNA [NM_028085]	8.93769
A_51_P198105	Ttll9	Mus musculus tubulin tyrosine ligase-like family, member 9 (Ttll9), transcript variant 2, mRNA [NM_029064]	8.80904
A_52_P441070	Apob	Mus musculus apolipoprotein B (Apob), mRNA [NM_009693]	8.68575
A_51_P454696	Mosc1	Mus musculus MOCO sulphurase C-terminal domain containing 1 (Mosc1), mRNA [NM_001081361]	8.68279
A_51_P251964	E330034G19Rik	Mus musculus RIKEN cDNA E330034G19 gene (E330034G19Rik), mRNA [NM_001033214]	8.65451
A_52_P183368	Tbx3	Mus musculus T-box 3 (Tbx3), transcript variant 1, mRNA [NM_011535]	8.60137
A_51_P501664	C030045D06Rik	Mus musculus 13 days embryo lung cDNA, RIKEN full-length enriched library, clone:D430013K02 product:unclassifiable, full insert sequence. [AK084926]	8.25537
A_51_P393454	Ntrk2	Mus musculus neurotrophic tyrosine kinase, receptor, type 2 (Ntrk2), transcript variant 1, mRNA [NM_001025074]	8.25308
A_52_P59124	Ms4a7	Mus musculus membrane-spanning 4-domains, subfamily A, member 7 (Ms4a7), transcript variant 1, mRNA [NM_027836]	8.15974
A_51_P178772	AU018778	Mus musculus expressed sequence AU018778 (AU018778), mRNA [NM_144930]	8.04697
A_52_P361323	Spic	Mus musculus Spi-C transcription factor (Spi-1/PU.1 related) (Spic), mRNA [NM_011461]	7.65551
A_52_P160408	A030004J04Rik	Mus musculus RIKEN cDNA A030004J04 gene (A030004J04Rik), mRNA [NM_175424]	7.52407
A_51_P338262	Tnnt2	Mus musculus troponin T2, cardiac (Tnnt2), mRNA [NM_011619]	7.51461
A_52_P590154	Hsd17b6	Mus musculus hydroxysteroid (17-beta) dehydrogenase 6 (Hsd17b6), mRNA [NM_013786]	7.46463
A_51_P114941	Cyp3a13	Mus musculus cytochrome P450, family 3, subfamily a, polypeptide 13 (Cyp3a13), mRNA [NM_007819]	7.41945
A_51_P246066	Slamf9	Mus musculus SLAM family member 9 (Slamf9), mRNA [NM_029612]	7.35234
A_51_P235002	Fabp9	Mus musculus fatty acid binding protein 9, testis (Fabp9), mRNA [NM_011598]	7.26574
A_52_P557293	Tmprss2	Mus musculus transmembrane protease, serine 2 (Tmprss2), mRNA [NM_015775]	7.12883
A_52_P562267	9130409I23Rik	Mus musculus RIKEN cDNA 9130409I23 gene (9130409I23Rik), mRNA [NM_001033819]	7.12595
A_51_P246345	Myl7	Mus musculus myosin, light polypeptide 7, regulatory (Myl7), mRNA [NM_022879]	7.05425
A_51_P461703	Mup1	Mus musculus major urinary protein 1 (Mup1), mRNA [NM_031188]	6.97007
A_51_P510518	Fabp9	Mus musculus perforatorial protein PERF 15 mRNA, complete cds. [U96149]	6.93637
A_51_P491378	Csn1s1	Mus musculus casein alpha s1 (Csn1s1), mRNA [NM_007784]	6.93152
A_51_P389885	Spic	Mus musculus Spi-C transcription factor (Spi-1/PU.1 related) (Spic), mRNA [NM_011461]	6.80637
A_52_P595561	Snx21	Mus musculus sorting nexin family member 21 (Snx21), mRNA [NM_133924]	6.80473
A_51_P460954	Ccl6	Mus musculus chemokine (C-C motif) ligand 6 (Ccl6), mRNA [NM_009139]	6.74804
A_52_P318361	Ces2	Mus musculus carboxylesterase 2 (Ces2), mRNA [NM_145603]	6.72946
A_51_P147024	AI836003	Mus musculus expressed sequence AI836003 (AI836003), mRNA [NM_177716]	6.71121
A_52_P430110	Tnnt2	Mus musculus 15 days embryo head cDNA, RIKEN full-length enriched library, clone:D930016O21 product:troponin T2, cardiac, full insert sequence [AK086260]	6.69224
A_52_P154101	Calca	Mus musculus calcitonin/calcitonin-related polypeptide, alpha (Calca), transcript variant 2, mRNA [NM_001033954]	6.66897
A_51_P266861	Mod1	Mus musculus malic enzyme, supernatant (Mod1), mRNA [NM_008615]	6.65172
A_51_P513573	Ces2	Mus musculus carboxylesterase 2 (Ces2), mRNA [NM_145603]	6.55865
A_52_P580582	Nppa	Mus musculus natriuretic peptide precursor type A (Nppa), mRNA [NM_008725]	6.52652
A_52_P357162	A430106J12Rik	Mus musculus adult retina cDNA, RIKEN full-length enriched library, clone:A930006A19 product:hypothetical Prenyl group binding site (CAAX box) containing protein, full insert sequence [AK044293]	6.45693
A_51_P129731	Tmigd1	Mus musculus transmembrane and immunoglobulin domain containing 1 (Tmigd1), mRNA [NM_025655]	6.44718
A_52_P330245	Myo3b	Mus musculus adult male epididymis cDNA, RIKEN full-length enriched library, clone:9230110G05 product:unclassifiable, full insert sequence. [AK033795]	6.33123
A_52_P207335	2810432L12Rik	Mus musculus RIKEN cDNA 2810432L12 gene (2810432L12Rik), mRNA [NM_025944]	6.27922
A_52_P68261	Pde6h	Mus musculus phosphodiesterase 6H, cGMP-specific, cone, gamma (Pde6h), mRNA [NM_023898]	6.23538
A_52_P482251	Gjb6	Mus musculus gap junction membrane channel protein beta 6 (Gjb6), transcript variant 1, mRNA [NM_008128]	6.15146
A_52_P1100423	Vcan	Mus musculus 9 days embryo whole body cDNA, RIKEN full-length enriched library, clone:D030071K02 product:unclassifiable, full insert sequence. [AK083723]	6.11454
A_51_P221510	6430514L14Rik	Mus musculus RIKEN cDNA 6430514L14 gene (6430514L14Rik), mRNA [NM_029784]	6.10469
A_51_P237924	Slc6a7	Mus musculus solute carrier family 6 (neurotransmitter transporter, L-proline), member 7 (Slc6a7), mRNA [NM_201353]	6.05488
A_51_P479698	Lcn13	Mus musculus lipocalin 13 (Lcn13), mRNA [NM_153558]	6.04148
A_51_P157406	Ptgds	Mus musculus prostaglandin D2 synthase (brain) (Ptgds), mRNA [NM_008963]	6.03533
A_52_P207314	Htra4	Mus musculus HtrA serine peptidase 4 (Htra4), mRNA [NM_001081187]	6.0186
A_51_P118246	4930430E16Rik	Mus musculus RIKEN cDNA 4930430E16 gene (4930430E16Rik), mRNA [NM_028672]	5.97549
A_51_P474498	Tac4	Mus musculus tachykinin 4 (Tac4), mRNA [NM_053093]	5.95381
A_51_P412024	Xtrp3s1	Mus musculus X transporter protein 3 similar 1 gene (Xtrp3s1), mRNA [NM_139142]	5.95278
A_52_P193022	Hfe	Mus musculus partial mRNA for hemochromatosis protein (Hfe gene), 3' UTR long form [AJ306425]	5.92987
A_51_P216679	Anxa10	Mus musculus annexin A10 (Anxa10), mRNA [NM_011922]	5.91649
A_51_P253984	Pcp4	Mus musculus Purkinje cell protein 4 (Pcp4), mRNA [NM_008791]	5.88137
A_52_P118560	Kynu	Mus musculus kynureninase (L-kynurenine hydrolase) (Kynu), mRNA [NM_027552]	5.8573
A_52_P592909	Dgat2	Mus musculus diacylglycerol O-acyltransferase 2 (Dgat2), mRNA [NM_026384]	5.85151
A_51_P452625	Tdo2	Mus musculus tryptophan 2,3-dioxygenase (Tdo2), mRNA [NM_019911]	5.84929
A_51_P381409	Vil1	Mus musculus villin 1 (Vil1), mRNA [NM_009509]	5.82223
A_51_P468558	Treml4	Mus musculus triggering receptor expressed on myeloid cells-like 4 (Treml4), transcript variant 2, mRNA [NM_172623]	5.74223
A_51_P362176	Fgg	Mus musculus fibrinogen, gamma polypeptide (Fgg), mRNA [NM_133862]	5.73038
A_51_P482410	Ceacam15	Mus musculus cDNA clone IMAGE:30789777 [BC099491]	5.66065
A_51_P169671	Pap	Mus musculus pancreatitis-associated protein (Pap), mRNA [NM_011036]	5.64395
A_51_P219166	Mfap3l	Mus musculus microfibrillar-associated protein 3-like (Mfap3l), mRNA [NM_027756]	5.63284
A_52_P98778	Ang4	Mus musculus angiogenin, ribonuclease A family, member 4 (Ang4), mRNA [NM_177544]	5.58799
A_51_P337308	Saa3	Mus musculus serum amyloid A 3 (Saa3), mRNA [NM_011315]	5.57779
A_51_P375783	Prap1	Mus musculus proline-rich acidic protein 1 (Prap1), mRNA [NM_009475]	5.57153
A_52_P650453	Spink4	Mus musculus serine peptidase inhibitor, Kazal type 4 (Spink4), mRNA [NM_011463]	5.55622
A_52_P78417	Cpe	Mus musculus carboxypeptidase E (Cpe), mRNA [NM_013494]	5.55376
A_51_P513568	Stx11	Mus musculus adult male thymus cDNA, RIKEN full-length enriched library, clone:5830405C08 product:SYNTAXIN 11 homolog [Homo sapiens], full insert sequence. [AK017897]	5.54973
A_52_P537590	Pcsk5	PREDICTED: Mus musculus proprotein convertase subtilisin [XM_129214]	5.5245
A_51_P150302	Crtam	Mus musculus cytotoxic and regulatory T cell molecule (Crtam), mRNA [NM_019465]	5.48752
A_51_P211436	Gpr83	Mus musculus G protein-coupled receptor 83 (Gpr83), mRNA [NM_010287]	5.37721
A_52_P172910	Serpinb12	Mus musculus serine (or cysteine) peptidase inhibitor, clade B (ovalbumin), member 12 (Serpinb12), mRNA [NM_027971]	5.34588
A_52_P681592	Cybrd1	Mus musculus cytochrome b reductase 1 (Cybrd1), mRNA [NM_028593]	5.34353
A_51_P385892	Idi2	Mus musculus isopentenyl-diphosphate delta isomerase 2 (Idi2), mRNA [NM_177197]	5.31976
A_52_P118591	Tnfsf13	Mus musculus tumor necrosis factor (ligand) superfamily, member 13 (Tnfsf13), mRNA [NM_023517]	5.31525
A_51_P256983	Klrg1	Mus musculus killer cell lectin-like receptor subfamily G, member 1 (Klrg1), mRNA [NM_016970]	5.29875
A_52_P466615	Prkg2	Mus musculus protein kinase, cGMP-dependent, type II (Prkg2), mRNA [NM_008926]	5.28057
A_51_P283507	Abca13	Mus musculus ATP-binding cassette, sub-family A (ABC1), member 13 (Abca13), mRNA [NM_178259]	5.25172
A_52_P614517	Rhobtb1	Mus musculus Rho-related BTB domain containing 1 (Rhobtb1), mRNA [NM_001081347]	5.24073
A_51_P363187	Cxcl1	Mus musculus chemokine (C-X-C motif) ligand 1 (Cxcl1), mRNA [NM_008176]	5.2328
A_51_P470542	Apob	Mus musculus apolipoprotein B (Apob), mRNA [NM_009693]	5.21774
A_51_P321341	Sult1a1	Mus musculus sulfotransferase family 1A, phenol-preferring, member 1 (Sult1a1), mRNA [NM_133670]	5.14585
A_51_P292736	Cd72	Mus musculus CD72 antigen (Cd72), mRNA [NM_007654]	5.10325
A_51_P396325	Syn2	Mus musculus synapsin II (Syn2), mRNA [NM_013681]	5.10314
A_51_P334979	Apoc2	Mus musculus apolipoprotein C-II (Apoc2), mRNA [NM_009695]	5.10114
A_51_P267622	Gjb2	Mus musculus gap junction membrane channel protein beta 2 (Gjb2), mRNA [NM_008125]	5.0916
A_51_P110640	Klk1b11	Mus musculus kallikrein 1-related peptidase b11 (Klk1b11), mRNA [NM_010640]	5.07849
A_52_P354752	Ibrdc2	Mus musculus IBR domain containing 2 (Ibrdc2), mRNA [NM_146042]	5.06829
A_51_P355301	Cyp3a11	Mus musculus cytochrome P450, family 3, subfamily a, polypeptide 11 (Cyp3a11), mRNA [NM_007818]	5.0656
A_51_P370034	Spt2	Mus musculus salivary protein 2 (Spt2), mRNA [NM_009268]	5.0605
A_51_P280455	Prg4	Mus musculus mRNA, complete cds, similar to megakaryocyte stimulating factor precursor and cartilage superficial zone protein [AB034730]	5.01107
A_51_P332228	Nol4	Mus musculus nucleolar protein 4 (Nol4), mRNA [NM_199024]	5.00508
A_52_P608097	Ocln	Mus musculus occludin (Ocln), mRNA [NM_008756]	5.0048
A_52_P249733	Tcap	Mus musculus titin-cap (Tcap), mRNA [NM_011540]	4.99373
A_52_P428699	C2	Mus musculus complement component 2 (within H-2S) (C2), mRNA [NM_013484]	4.97707
A_51_P217463	Cxcl2	Mus musculus chemokine (C-X-C motif) ligand 2 (Cxcl2), mRNA [NM_009140]	4.97391
A_52_P700056	OTTMUSG00000000971	Mus musculus predicted gene, OTTMUSG00000000971 (OTTMUSG00000000971), mRNA [NM_001081957]	4.9178
A_52_P37123	Pard6b	Mus musculus par-6 (partitioning defective 6) homolog beta (C. elegans), mRNA (cDNA clone MGC:35871 IMAGE:2655658), complete cds [BC025147]	4.91245
A_52_P458682	Gsta2	Mus musculus glutathione S-transferase, alpha 2 (Yc2) (Gsta2), mRNA [NM_008182]	4.87879
A_52_P544251	A630095E13Rik	Mus musculus RIKEN cDNA A630095E13 gene (A630095E13Rik), mRNA [NM_001033325]	4.87565
A_51_P230269	H2-Q10	Mus musculus histocompatibility 2, Q region locus 10 (H2-Q10), mRNA [NM_010391]	4.86895
A_52_P14778	Piwil4	Mus musculus 0 day neonate lung cDNA, RIKEN full-length enriched library, clone:E030042M20 product:similar to Hypothetical protein FLJ39518 (piwi) [Homo sapiens], full insert sequence. [AK143022]	4.85884
A_52_P245277	Spt1	Mus musculus salivary protein 1 (Spt1), mRNA [NM_009267]	4.8483
A_52_P546200	Glis3	Mus musculus GLIS family zinc finger 3 (Glis3), mRNA [NM_175459]	4.84666
A_51_P408595	Ccl20	Mus musculus chemokine (C-C motif) ligand 20 (Ccl20), mRNA [NM_016960]	4.83445
A_51_P305140	Gsta1	Mus musculus glutathione S-transferase, alpha 1 (Ya) (Gsta1), mRNA [NM_008181]	4.81536
A_51_P346491	Syn2	Mus musculus synapsin II, mRNA (cDNA clone MGC:113746 IMAGE:5701861), complete cds. [BC085129]	4.8134
A_51_P179664	Gstt1	Mus musculus glutathione S-transferase, theta 1 (Gstt1), mRNA [NM_008185]	4.80179
A_52_P70692	Rab27b	Mus musculus 9.5 days embryo parthenogenote cDNA, RIKEN full-length enriched library, clone:B130064M09 product:unclassifiable, full insert sequence. [AK045312]	4.79464
A_51_P375680	Pcsk5	PREDICTED: Mus musculus proprotein convertase subtilisin [XM_129214]	4.78067
A_52_P254817	Retnla	Mus musculus resistin like alpha (Retnla), mRNA [NM_020509]	4.7765
A_51_P241995	Col5a3	Mus musculus procollagen, type V, alpha 3 (Col5a3), mRNA [NM_016919]	4.76265
A_51_P358765	Spp1	Mus musculus secreted phosphoprotein 1 (Spp1), mRNA [NM_009263]	4.76196
A_51_P162955	Serpina7	Mus musculus serine (or cysteine) peptidase inhibitor, clade A (alpha-1 antiproteinase, antitrypsin), member 7 (Serpina7), mRNA [NM_177920]	4.72638
A_52_P92991	Plekha8	Mus musculus pleckstrin homology domain containing, family A (phosphoinositide binding specific) member 8 (Plekha8), mRNA [NM_001001335]	4.71887
A_51_P230439	Ppfibp2	Mus musculus protein tyrosine phosphatase, receptor-type, F interacting protein, binding protein 2 (Ppfibp2), mRNA [NM_008905]	4.70117
A_51_P316673	2210407C18Rik	Mus musculus RIKEN cDNA 2210407C18 gene (2210407C18Rik), mRNA [NM_144544]	4.69478
A_52_P481957	Grem1	Mus musculus gremlin 1 (Grem1), mRNA [NM_011824]	4.67652
A_51_P308029	2010107G23Rik	Mus musculus RIKEN cDNA 2010107G23 gene (2010107G23Rik), mRNA [NM_027251]	4.67488
A_52_P753819	Zfp711	Mus musculus zinc finger protein 711 (Zfp711), mRNA [NM_177747]	4.67445
A_51_P282538	Gad1	Mus musculus glutamic acid decarboxylase 1 (Gad1), mRNA [NM_008077]	4.6722
A_51_P317460	Mpo	Mus musculus myeloperoxidase (Mpo), mRNA [NM_010824]	4.66666
A_51_P151159	Klk7	Mus musculus kallikrein related-peptidase 7 (chymotryptic, stratum corneum) (Klk7), mRNA [NM_011872]	4.66515
A_51_P389988	Slc40a1	Mus musculus solute carrier family 40 (iron-regulated transporter), member 1 (Slc40a1), mRNA [NM_016917]	4.63685
A_51_P520718	Ptger3	Mus musculus prostaglandin E receptor 3 (subtype EP3) (Ptger3), mRNA [NM_011196]	4.63638
A_51_P462708	Wfdc15b	Mus musculus WAP four-disulfide core domain 15B (Wfdc15b), transcript variant 1, mRNA [NM_138685]	4.6353
A_51_P383644	Amy1	Mus musculus amylase 1, salivary (Amy1), mRNA [NM_007446]	4.62482
A_52_P427628	D630037F22Rik	Mus musculus adult male urinary bladder cDNA, RIKEN full-length enriched library, clone:9530020L05 product:hypothetical RabGAP/TBC domain containing protein, full insert sequence. [AK035346]	4.61997
A_51_P128575	Scgb1a1	Mus musculus secretoglobin, family 1A, member 1 (uteroglobin) (Scgb1a1), mRNA [NM_011681]	4.61786
A_51_P443902	Klk1b16	Mus musculus kallikrein 1-related peptidase b16 (Klk1b16), mRNA [NM_008454]	4.61711
A_52_P525183	Acot2	Mus musculus acyl-CoA thioesterase 2 (Acot2), mRNA [NM_134188]	4.61598
A_51_P291078	2310045A20Rik	Mus musculus RIKEN cDNA 2310045A20 gene (2310045A20Rik), mRNA [NM_172710]	4.59627
A_52_P319181	2610021K21Rik	Mus musculus RIKEN cDNA 2610021K21 gene (2610021K21Rik), mRNA [NM_030172]	4.54983
A_51_P418820	Tcfap2c	Mus musculus transcription factor AP-2, gamma (Tcfap2c), mRNA [NM_009335]	4.54846
A_51_P251768	Emr1	Mus musculus EGF-like module containing, mucin-like, hormone receptor-like sequence 1 (Emr1), mRNA [NM_010130]	4.54261
A_51_P311199	Snap91	Mus musculus synaptosomal-associated protein 91 (Snap91), mRNA [NM_013669]	4.54145
A_52_P492142	Cd300a	Mus musculus CD300A antigen (Cd300a), mRNA [NM_170758]	4.53512
A_52_P479262	Col6a3	Mus musculus procollagen, type VI, alpha 3 (Col6a3), mRNA [NM_009935]	4.5253
A_51_P116326	P2rx3	Mus musculus purinergic receptor P2X, ligand-gated ion channel, 3 (P2rx3), mRNA [NM_145526]	4.52194
A_52_P396312	Cdh17	Mus musculus cadherin 17 (Cdh17), mRNA [NM_019753]	4.51198
A_51_P257951	Retnla	Mus musculus resistin like alpha (Retnla), mRNA [NM_020509]	4.51172
A_51_P258901	1700027A23Rik	Mus musculus RIKEN cDNA 1700027A23 gene (1700027A23Rik), mRNA [NM_029604]	4.50338
A_51_P211467	Gpr50	Mus musculus G-protein-coupled receptor 50 (Gpr50), mRNA [NM_010340]	4.49784
A_51_P285669	Pigz	Mus musculus phosphatidylinositol glycan anchor biosynthesis, class Z (Pigz), mRNA [NM_172822]	4.49609
A_52_P252180	Lce1a1	Mus musculus late cornified envelope 1A1 (Lce1a1), mRNA [NM_025984]	4.49599
A_51_P379069	Dkk1	Mus musculus dickkopf homolog 1 (Xenopus laevis) (Dkk1), mRNA [NM_010051]	4.49368
A_51_P467981	Rbm35a	Mus musculus 3 days neonate thymus cDNA, RIKEN full-length enriched library, clone:A630065D16 product:weakly similar to FUSILLI [Drosophila melanogaster], full insert sequence [AK042164]	4.48463
A_51_P362969	Arfgap3	Mus musculus ADP-ribosylation factor GTPase activating protein 3 (Arfgap3), mRNA [NM_025445]	4.47752
A_51_P186601	Mod1	Mouse MOD-1 null malic enzyme mRNA, partial cds. [M29546]	4.47357
A_52_P124734	Cybrd1	Mus musculus adult male urinary bladder cDNA, RIKEN full-length enriched library, clone:9530059N16 product:cytochrome b reductase 1, full insert sequence [AK162525]	4.45361
A_51_P147942	Igf1	Mus musculus insulin-like growth factor 1 (Igf1), transcript variant 1, mRNA [NM_010512]	4.44566
A_51_P408082	Apoa1	Mus musculus apolipoprotein A-I (Apoa1), mRNA [NM_009692]	4.43623
A_52_P1026777	1110006O17Rik	Mus musculus RIKEN cDNA 1110006O17 gene (1110006O17Rik), mRNA [NM_001033141]	4.41257
A_51_P413866	Cfb	Mus musculus complement factor B (Cfb), mRNA [NM_008198]	4.41247
A_52_P634185	Mfap3l	Mus musculus mRNA for mKIAA0626 protein [AK122332]	4.40674
A_52_P445360	Krt20	Mus musculus keratin 20 (Krt20), mRNA [NM_023256]	4.40048
A_51_P432288	Rnf183	Mus musculus ring finger protein 183 (Rnf183), mRNA [NM_153504]	4.39925
A_51_P501858	Plekha4	Mus musculus pleckstrin homology domain containing, family A (phosphoinositide binding specific) member 4 (Plekha4), mRNA [NM_148927]	4.39152
A_51_P441426	Cxcl4	Mus musculus chemokine (C-X-C motif) ligand 4 (Cxcl4), mRNA [NM_019932]	4.38579
A_51_P414653	Plvap	Mus musculus plasmalemma vesicle associated protein (Plvap), mRNA [NM_032398]	4.37903
A_52_P564544	Fabp4	Mus musculus fatty acid binding protein 4, adipocyte (Fabp4), mRNA [NM_024406]	4.37511
A_52_P357533	Fgd4	Mus musculus adult male pituitary gland cDNA, RIKEN full-length enriched library, clone:5330406H09 product:similar to ACTIN-BINDING PROTEIN FRABIN-GAMMA [Mus musculus], full insert sequence. [AK030390]	4.36396
A_52_P313098	Gip	Mus musculus gastric inhibitory polypeptide (Gip), mRNA [NM_008119]	4.35648
A_51_P248345	Tcfap2b	Mus musculus transcription factor AP-2 beta (Tcfap2b), transcript variant 1, mRNA [NM_009334]	4.35514
A_52_P602987	Prlr	Mus musculus prolactin receptor, mRNA (cDNA clone MGC:106204 IMAGE:5337438), complete cds. [BC096586]	4.35271
A_51_P131281	Exdl1	Mus musculus Vexonuclease 3'-5' domain-like 1 (Exdl1), mRNA [NM_172857]	4.3436
A_52_P462296	Cpeb1	Mus musculus cytoplasmic polyadenylation element binding protein 1 (Cpeb1), mRNA [NM_007755]	4.33839
A_51_P493117	Slc16a9	Mus musculus solute carrier family 16 (monocarboxylic acid transporters), member 9 (Slc16a9), mRNA [NM_025807]	4.33745
A_52_P536434	Igf1	Mus musculus insulin-like growth factor 1 (Igf1), transcript variant 2, mRNA [NM_184052]	4.33153
A_51_P101347	AI427122	Mus musculus adult male thymus cDNA, RIKEN full-length enriched library, clone:5830436M20 product:Plastin 1 (I isoform) homolog [Homo sapiens], full insert sequence [AK030875]	4.3275
A_51_P241068	Dkk2	Mus musculus dickkopf homolog 2 (Xenopus laevis) (Dkk2), mRNA [NM_020265]	4.32078
A_51_P112734	Slc7a8	Mus musculus solute carrier family 7 (cationic amino acid transporter, y+ system), member 8 (Slc7a8), mRNA [NM_016972]	4.32011
A_51_P361650	Saa1	Mus musculus serum amyloid A 1 (Saa1), mRNA [NM_009117]	4.31748
A_51_P226199	Tcam1	Mus musculus testicular cell adhesion molecule 1 (Tcam1), mRNA [NM_029467]	4.30651
A_52_P563375	Lgals2	Mus musculus lectin, galactose-binding, soluble 2 (Lgals2), mRNA [NM_025622]	4.30554
A_51_P290788	Lrrk2	Mus musculus leucine-rich repeat kinase 2 (Lrrk2), mRNA [NM_025730]	4.30134
A_51_P122660	Liph	Mus musculus lipase, member H (Liph), transcript variant 2, mRNA [NM_153404]	4.29866
A_51_P386625	Epx	Mus musculus eosinophil peroxidase (Epx), mRNA [NM_007946]	4.28653
A_51_P305896	Cftr	Mus musculus cystic fibrosis transmembrane conductance regulator homolog (Cftr), mRNA [NM_021050]	4.28603
A_51_P249286	Rgs16	Mus musculus regulator of G-protein signaling 16 (Rgs16), mRNA [NM_011267]	4.27407
A_52_P76792	Hdac9	Mus musculus mRNA for mKIAA0744 protein [AK173017]	4.26555
A_51_P365885	Csf1r	Mus musculus colony stimulating factor 1 receptor (Csf1r), mRNA [NM_001037859]	4.26238
A_51_P212958	Psors1c2	Mus musculus psoriasis susceptibility 1 candidate 2 (human) (Psors1c2), mRNA [NM_020576]	4.2572
A_51_P172853	Cd14	Mus musculus CD14 antigen (Cd14), mRNA [NM_009841]	4.24304
A_51_P166152	Spp2	Mus musculus secreted phosphoprotein 2 (Spp2), mRNA [NM_029269]	4.23745
A_52_P489232	Jph1	Mus musculus 16 days embryo head cDNA, RIKEN full-length enriched library, clone:C130073O12 product:hypothetical protein, full insert sequence [AK081751]	4.22258
A_51_P236486	Dcpp1	Mus musculus demilune cell and parotid protein 1 (Dcpp1), mRNA [NM_019910]	4.22069
A_52_P1138659	Fmo2	Mus musculus adult male tongue cDNA, RIKEN full-length enriched library, clone:2310008D08 product:flavin containing monooxygenase 2, full insert sequence. [AK009224]	4.21565
A_52_P260555	Vil1	Mus musculus villin 1 (Vil1), mRNA [NM_009509]	4.20568
A_51_P363400	Prg2	Mus musculus proteoglycan 2, bone marrow (Prg2), mRNA [NM_008920]	4.20561
A_51_P374571	Igfbp6	Mus musculus insulin-like growth factor binding protein 6 (Igfbp6), mRNA [NM_008344]	4.18654
A_51_P178828	Mbl2	Mus musculus mannose binding lectin (C) (Mbl2), mRNA [NM_010776]	4.18042
A_51_P328089	Crb3	Mus musculus crumbs homolog 3 (Drosophila) (Crb3), mRNA [NM_177638]	4.17858
A_51_P498772	1700019D03Rik	Mus musculus RIKEN cDNA 1700019D03 gene (1700019D03Rik), mRNA [NM_144953]	4.17813
A_52_P232813	Gm1960	Mus musculus gene model 1960, (NCBI) (Gm1960), mRNA [NM_203320]	4.16403
A_52_P410890	Fhad1	Mus musculus adult male hippocampus cDNA, RIKEN full-length enriched library, clone:2900090M10 product:hypothetical protein, full insert sequence. [AK013832]	4.15387
A_52_P682745	Dock4	Mus musculus dedicator of cytokinesis 4 (Dock4), mRNA [NM_172803]	4.14319
A_51_P464703	Ccl8	Mus musculus chemokine (C-C motif) ligand 8 (Ccl8), mRNA [NM_021443]	4.14104
A_52_P81345	C3ar1	Mus musculus complement component 3a receptor 1 (C3ar1), mRNA [NM_009779]	4.14008
A_51_P496253	Slc6a4	Mus musculus solute carrier family 6 (neurotransmitter transporter, serotonin), member 4 (Slc6a4), mRNA [NM_010484]	4.14007
A_51_P418295	Cd80	Mus musculus CD80 antigen, mRNA (cDNA clone MGC:163590 IMAGE:40130236), complete cds [BC131959]	4.13684
A_51_P193379	Mtmr7	Mus musculus myotubularin related protein 7 (Mtmr7), mRNA [NM_001040699]	4.13621
A_52_P334562	Vdr	Mus musculus vitamin D receptor (Vdr), mRNA [NM_009504]	4.10962
A_51_P420969	Nme5	Mus musculus expressed in non-metastatic cells 5 (Nme5), mRNA [NM_080637]	4.10349
A_51_P236483	Dcpp1	Mus musculus demilune cell and parotid protein 1 (Dcpp1), mRNA [NM_019910]	4.08323
A_51_P222882	Kcna1	Mus musculus potassium voltage-gated channel, shaker-related subfamily, member 1 (Kcna1), mRNA [NM_010595]	4.07952
A_51_P273157	Pde6h	Mus musculus phosphodiesterase 6H, cGMP-specific, cone, gamma (Pde6h), mRNA [NM_023898]	4.07442
A_51_P438967	Gpnmb	Mus musculus glycoprotein (transmembrane) nmb (Gpnmb), mRNA [NM_053110]	4.07418
A_51_P185660	Ccl9	Mus musculus chemokine (C-C motif) ligand 9 (Ccl9), mRNA [NM_011338]	4.07182
A_52_P497164	Plcb4	Mus musculus 0 day neonate cerebellum cDNA, RIKEN full-length enriched library, clone:C230058B11 product:unclassifiable, full insert sequence. [AK082509]	4.05857
A_51_P116940	Ephx2	Mus musculus epoxide hydrolase 2, cytoplasmic (Ephx2), mRNA [NM_007940]	4.05085
A_51_P152990	Grem2	Mus musculus gremlin 2 homolog, cysteine knot superfamily (Xenopus laevis) (Grem2), mRNA [NM_011825]	4.04687
A_51_P458866	F11r	Mus musculus F11 receptor (F11r), mRNA [NM_172647]	4.04552
A_52_P554451	1300017J02Rik	Mus musculus RIKEN cDNA 1300017J02 gene (1300017J02Rik), mRNA [NM_027918]	4.04409
A_51_P143682	Zfp318	Mus musculus zinc finger protein 318 (Zfp318), transcript variant 2, mRNA [NM_021346]	4.03325
A_51_P391159	Ang1	Mus musculus angiogenin, ribonuclease A family, member 1 (Ang1), mRNA [NM_007447]	4.03166
A_51_P436690	Apob	Mus musculus apolipoprotein B, mRNA (cDNA clone IMAGE:5052989), partial cds [BC038263]	4.03093
A_51_P314375	Serpinc1	Mus musculus serine (or cysteine) peptidase inhibitor, clade C (antithrombin), member 1 (Serpinc1), mRNA [NM_080844]	4.03088
A_52_P120066	Gyk	Mus musculus glycerol kinase (Gyk), transcript variant 2, mRNA [NM_212444]	4.02061
A_51_P135618	Dlk1	Mus musculus adipocyte differentiation-associated protein (pref-1) mRNA, complete cds. [L12721]	4.01635
A_51_P166886	Saa2	Mus musculus serum amyloid A 2 (Saa2), mRNA [NM_011314]	3.99562
A_51_P169516	Ppp1r3d	Mus musculus 10 days embryo whole body cDNA, RIKEN full-length enriched library, clone:2610024M03 product:unclassifiable, full insert sequence [AK011539]	3.99207
A_51_P466591	1600012P17Rik	Mus musculus cDNA clone IMAGE:30786773. [BC100356]	3.97801
A_52_P534749	Npas2	Mus musculus neuronal PAS domain protein 2 (Npas2), mRNA [NM_008719]	3.97097
A_52_P404341	Tdo2	Mus musculus tryptophan 2,3-dioxygenase (Tdo2), mRNA [NM_019911]	3.96861
A_52_P679799	Syt1	Mus musculus synaptotagmin I (Syt1), mRNA [NM_009306]	3.96834
A_51_P391716	Ermap	Mus musculus erythroblast membrane-associated protein (Ermap), mRNA [NM_013848]	3.96635
A_51_P487818	Fabp1	Mus musculus fatty acid binding protein 1, liver (Fabp1), mRNA [NM_017399]	3.96177
A_51_P497985	C2	Mus musculus complement component 2 (within H-2S) (C2), mRNA [NM_013484]	3.9563
A_51_P281835	2610204M08Rik	Mus musculus RIKEN cDNA 2610204M08 gene (2610204M08Rik), mRNA [NM_198411]	3.94306
A_51_P418374	Gpr87	Mus musculus G protein-coupled receptor 87 (Gpr87), mRNA [NM_032399]	3.9425
A_51_P265374	Vnn3	Mus musculus vanin 3 (Vnn3), mRNA [NM_011979]	3.93655
A_51_P317640	Tgfb2	Mus musculus transforming growth factor, beta 2 (Tgfb2), mRNA [NM_009367]	3.92823
A_51_P472033	Serpina10	Mus musculus adult pancreas islet cells cDNA, RIKEN full-length enriched library, clone:C820015H15 product:serine (or cysteine) proteinase inhibitor, clade A (alpha-1 antiproteinase, antitrypsin), member 10, full insert sequence [AK050552]	3.9207
A_51_P230267	H2-Q10	Mus musculus histocompatibility 2, Q region locus 10 (H2-Q10), mRNA [NM_010391]	3.9202
A_52_P432124	Gsta3	Mus musculus glutathione S-transferase, alpha 3 (Gsta3), transcript variant 2, mRNA [NM_010356]	3.91958
A_51_P255467	Hdac9	Mus musculus mRNA for mKIAA0744 protein [AK173017]	3.9141
A_51_P202596	Sh3tc2	Mus musculus SH3 domain and tetratricopeptide repeats 2 (Sh3tc2), mRNA [NM_172628]	3.8968
A_52_P649817	Il23a	Mus musculus interleukin 23, alpha subunit p19 (Il23a), mRNA [NM_031252]	3.8966
A_52_P490493	Cgnl1	Mus musculus cingulin-like 1 (Cgnl1), mRNA [NM_026599]	3.89428
A_51_P291260	Mgam	PREDICTED: Mus musculus maltase-glucoamylase (Mgam), mRNA [XM_976153]	3.88646
A_51_P203620	Slc18a1	Mus musculus solute carrier family 18 (vesicular monoamine), member 1 (Slc18a1), mRNA [NM_153054]	3.8812
A_51_P101004	Serpinb3c	Mus musculus serine (or cysteine) peptidase inhibitor, clade B, member 3C (Serpinb3c), mRNA [NM_201363]	3.87049
A_51_P331841	Ccdc122	Mus musculus coiled-coil domain containing 122 (Ccdc122), mRNA [NM_175369]	3.85938
A_51_P502798	D930028F11Rik	Mus musculus RIKEN cDNA D930028F11 gene (D930028F11Rik), mRNA [NM_172921]	3.85663
A_52_P291971	Stau2	Mus musculus staufen (RNA binding protein) homolog 2 (Drosophila) (Stau2), mRNA [NM_025303]	3.8445
A_51_P431329	Car3	Mus musculus carbonic anhydrase 3 (Car3), mRNA [NM_007606]	3.83207
A_51_P279841	Blnk	Mus musculus B-cell linker (Blnk), mRNA [NM_008528]	3.83207
A_51_P390739	Tjp1	Mus musculus tight junction protein 1 (Tjp1), mRNA [NM_009386]	3.82575
A_51_P174275	Colec11	Mus musculus collectin sub-family member 11 (Colec11), mRNA [NM_027866]	3.82526
A_51_P165185	Cldn7	Mus musculus claudin 7 (Cldn7), mRNA [NM_016887]	3.81546
A_51_P403477	Dio1	Mus musculus deiodinase, iodothyronine, type I (Dio1), mRNA [NM_007860]	3.81172
A_51_P439248	Mrc1	Mus musculus mannose receptor, C type 1 (Mrc1), mRNA [NM_008625]	3.80863
A_51_P176474	Kndc1	Mus musculus kinase non-catalytic C-lobe domain (KIND) containing 1 (Kndc1), mRNA [NM_177261]	3.8023
A_51_P412817	Dnahc2	Mus musculus dynein, axonemal, heavy chain 2 (Dnahc2), mRNA [NM_001081330]	3.7973
A_51_P327491	Apoa4	Mus musculus apolipoprotein A-IV (Apoa4), mRNA [NM_007468]	3.79718
A_52_P48767	Rassf8	Mus musculus Ras association (RalGDS/AF-6) domain family 8 (Rassf8), mRNA [NM_027760]	3.79354
A_51_P295594	2410146L05Rik	Mus musculus RIKEN cDNA 2410146L05 gene (2410146L05Rik), mRNA [NM_026480]	3.7907
A_51_P135517	Coch	Mus musculus coagulation factor C homolog (Limulus polyphemus) (Coch), mRNA [NM_007728]	3.76673
A_52_P431981	Plxna2	Mus musculus plexin A2 (Plxna2), mRNA [NM_008882]	3.76185
A_51_P195044	Dppa3	Mus musculus developmental pluripotency-associated 3 (Dppa3), mRNA [NM_139218]	3.75987
A_51_P429212	Npl	Mus musculus N-acetylneuraminate pyruvate lyase (Npl), mRNA [NM_028749]	3.75899
A_51_P298873	Syt1	Mus musculus synaptotagmin I (Syt1), mRNA [NM_009306]	3.75598
A_52_P582059	Lyz	Mus musculus lysozyme (Lyz), mRNA [NM_013590]	3.75528
A_51_P118545	S100g	Mus musculus S100 calcium binding protein G (S100g), mRNA [NM_009789]	3.74668
A_51_P336830	Fabp4	Mus musculus fatty acid binding protein 4, adipocyte (Fabp4), mRNA [NM_024406]	3.73777
A_52_P424959	Rtn1	Mus musculus reticulon 1 (Rtn1), transcript variant 1, mRNA [NM_153457]	3.73603
A_52_P126403	Tmem26	Mus musculus transmembrane protein 26 (Tmem26), mRNA [NM_177794]	3.7312
A_52_P535962	Dcpp2	Mus musculus demilune cell and parotid protein 2 (Dcpp2), mRNA [NM_001039238]	3.72768
A_51_P504815	Stfa3	Mus musculus stefin A3 (Stfa3), mRNA [NM_025288]	3.72546
A_51_P273626	Cadps	Mus musculus Cadependent activator protein for secretion (Cadps), transcript variant 1, mRNA [NM_012061]	3.71973
A_51_P446131	Gipc2	Mus musculus GIPC PDZ domain containing family, member 2 (Gipc2), mRNA [NM_016867]	3.71699
A_51_P136601	Trim7	Mus musculus adult male testis cDNA, RIKEN full-length enriched library, clone:4931415C11 product:GLYCOGENIN-INTERACTING PROTEIN 2 homolog [Mus musculus], full insert sequence [AK029860]	3.70646
A_51_P390285	Larp6	Mus musculus La ribonucleoprotein domain family, member 6 (Larp6), mRNA [NM_026235]	3.70636
A_52_P88007	Slc6a7	Mus musculus solute carrier family 6 (neurotransmitter transporter, L-proline), member 7 (Slc6a7), mRNA [NM_201353]	3.70605
A_51_P233583	Clec1b	Mus musculus C-type lectin domain family 1, member b (Clec1b), mRNA [NM_019985]	3.70064
A_51_P249274	1300017J02Rik	Mus musculus RIKEN cDNA 1300017J02 gene (1300017J02Rik), mRNA [NM_027918]	3.69899
A_51_P271200	Slco1a5	Mus musculus solute carrier organic anion transporter family, member 1a5 (Slco1a5), mRNA [NM_130861]	3.69712
A_52_P267824	2210023G05Rik	Mus musculus RIKEN cDNA 2210023G05 gene (2210023G05Rik), mRNA [NM_197999]	3.69469
A_51_P469568	Cldn13	Mus musculus claudin 13 (Cldn13), mRNA [NM_020504]	3.69367
A_52_P144310	Gad1	Mus musculus glutamic acid decarboxylase 1 (Gad1), mRNA [NM_008077]	3.68779
A_52_P512427	2510049J12Rik	PREDICTED: Mus musculus RIKEN cDNA 2510049J12 gene, transcript variant 1 (2510049J12Rik), mRNA [XM_132808]	3.68732
A_52_P658911	Itga8	Mus musculus integrin alpha 8 (Itga8), mRNA [NM_001001309]	3.68624
A_51_P468073	Ggt1	Mus musculus gamma-glutamyltransferase 1 (Ggt1), mRNA [NM_008116]	3.68371
A_52_P497392	Dcpp3	Mus musculus demilune cell and parotid protein 3 (Dcpp3), mRNA [NM_001077633]	3.68051
A_51_P381618	Pla1a	Mus musculus phospholipase A1 member A (Pla1a), mRNA [NM_134102]	3.67095
A_51_P245414	Klk1	Mus musculus kallikrein 1 (Klk1), mRNA [NM_010639]	3.66136
A_51_P101763	Cntn1	Mus musculus contactin 1 (Cntn1), mRNA [NM_007727]	3.66088
A_51_P139678	Sprr1a	Mus musculus small proline-rich protein 1A (Sprr1a), mRNA [NM_009264]	3.65328
A_51_P108226	1100001G20Rik	Mus musculus RIKEN cDNA 1100001G20 gene (1100001G20Rik), mRNA [NM_183249]	3.65274
A_51_P276051	Micall2	Mus musculus MICAL-like 2 (Micall2), mRNA [NM_174850]	3.64502
A_51_P215190	2610021K21Rik	Mus musculus RIKEN cDNA 2610021K21 gene (2610021K21Rik), mRNA [NM_030172]	3.6447
A_51_P373793	Fgd5	Mus musculus FYVE, RhoGEF and PH domain containing 5 (Fgd5), mRNA [NM_172731]	3.64144
A_51_P157840	Chst1	Mus musculus carbohydrate (keratan sulfate Gal-6) sulfotransferase 1 (Chst1), mRNA [NM_023850]	3.63687
A_51_P485756	Nts	Mus musculus neurotensin (Nts), mRNA [NM_024435]	3.63539
A_52_P249514	Ccl12	Mus musculus chemokine (C-C motif) ligand 12 (Ccl12), mRNA [NM_011331]	3.623
A_52_P669922	Hamp1	Mus musculus hepcidin antimicrobial peptide 1 (Hamp1), mRNA [NM_032541]	3.619
A_52_P670766	2210415F13Rik	Mus musculus RIKEN cDNA 2210415F13 gene (2210415F13Rik), transcript variant 2, mRNA [NM_027339]	3.60981
A_52_P418429	Klk7	Mus musculus kallikrein related-peptidase 7 (chymotryptic, stratum corneum) (Klk7), mRNA [NM_011872]	3.60792
A_52_P574306	Apoc3	Mus musculus apolipoprotein C-III (Apoc3), mRNA [NM_023114]	3.60112
A_51_P457306	Tmprss2	Mus musculus transmembrane protease, serine 2 (Tmprss2), mRNA [NM_015775]	3.59478
A_51_P420970	Nme5	Mus musculus expressed in non-metastatic cells 5 (Nme5), mRNA [NM_080637]	3.58928
A_52_P571607	Myo1a	Mus musculus myosin IA (Myo1a), mRNA [NM_001081219]	3.58363
A_52_P528592	Rbm9	Mus musculus RNA binding motif protein 9 (Rbm9), transcript variant 2, mRNA [NM_175387]	3.58058
A_51_P261991	Bdnf	Mus musculus brain derived neurotrophic factor (Bdnf), transcript variant 1, mRNA [NM_007540]	3.57435
A_51_P229403	2210415F13Rik	Mus musculus RIKEN cDNA 2210415F13 gene (2210415F13Rik), transcript variant 2, mRNA [NM_027339]	3.56912
A_51_P185229	Bmp2	Mus musculus bone morphogenetic protein 2 (Bmp2), mRNA [NM_007553]	3.56607
A_52_P3070	Clrn3	Mus musculus clarin 3 (Clrn3), mRNA [NM_178669]	3.56282
A_52_P200458	Fut4	Mus musculus fucosyltransferase 4 (Fut4), mRNA [NM_010242]	3.54541
A_51_P432779	4932417I16Rik	Mus musculus RIKEN cDNA 4932417I16 gene (4932417I16Rik), mRNA [NM_001033321]	3.54329
A_51_P107315	Slc5a8	Mus musculus solute carrier family 5 (iodide transporter), member 8 (Slc5a8), mRNA [NM_145423]	3.53026
A_51_P309754	Dcpp1	AGENCOURT_12771571 NIH_MGC_136 Mus musculus cDNA clone IMAGE:30295290 5', mRNA sequence [CB587590]	3.52745
A_52_P236207	2410089E03Rik	Mus musculus RIKEN cDNA 2410089E03 gene, mRNA (cDNA clone IMAGE:6824838), complete cds. [BC058107]	3.52379
A_51_P503625	Gsta3	Mus musculus glutathione S-transferase, alpha 3 (Gsta3), transcript variant 2, mRNA [NM_010356]	3.52251
A_52_P686218	Plb1	Mus musculus phospholipase B1 (Plb1), mRNA [NM_001081407]	3.52195
A_51_P206144	9030425E11Rik	Mus musculus RIKEN cDNA 9030425E11 gene (9030425E11Rik), mRNA [NM_133733]	3.51804
A_52_P446677	Rhbdl2	Mus musculus rhomboid, veinlet-like 2 (Drosophila) (Rhbdl2), mRNA [NM_183163]	3.51021
A_51_P519700	Mras	Mus musculus muscle and microspikes RAS (Mras), mRNA [NM_008624]	3.50936
A_51_P204486	1200009I06Rik	Mus musculus RIKEN cDNA 1200009I06 gene (1200009I06Rik), mRNA [NM_028807]	3.50875
A_52_P650307	Rassf4	Mus musculus Ras association (RalGDS/AF-6) domain family 4 (Rassf4), mRNA [NM_178045]	3.50383
A_51_P138939	Robo4	Mus musculus roundabout homolog 4 (Drosophila) (Robo4), mRNA [NM_028783]	3.4997
A_51_P388454	Dsg1b	Mus musculus desmoglein 1 beta (Dsg1b), mRNA [NM_181682]	3.49946
A_52_P6253	Rufy3	Mus musculus RUN and FYVE domain containing 3 (Rufy3), mRNA [NM_027530]	3.49176
A_51_P296737	Anxa13	Mus musculus annexin A13 (Anxa13), mRNA [NM_027211]	3.49057
A_51_P110189	Ttyh2	Mus musculus tweety homolog 2 (Drosophila) (Ttyh2), mRNA [NM_053273]	3.4893
A_51_P386870	Sprr2f	Mus musculus small proline-rich protein 2F (Sprr2f), mRNA [NM_011472]	3.48378
A_51_P228604	Ceacam20	Mus musculus CEA-related cell adhesion molecule 20 (Ceacam20), mRNA [NM_027839]	3.4707
A_51_P317882	Sectm1b	Mus musculus secreted and transmembrane 1B (Sectm1b), mRNA [NM_026907]	3.46783
A_51_P310629	Apoc3	Mus musculus apolipoprotein C-III (Apoc3), mRNA [NM_023114]	3.46355
A_52_P578359	Pld1	Mus musculus phospholipase D1 (Pld1), mRNA [NM_008875]	3.46046
A_52_P293391	Tcam1	Mus musculus testicular cell adhesion molecule 1 (Tcam1), mRNA [NM_029467]	3.45551
A_52_P498241	Cdkn2b	Mus musculus cyclin-dependent kinase inhibitor 2B (p15, inhibits CDK4) (Cdkn2b), mRNA [NM_007670]	3.4525
A_51_P362638	Trf	Mus musculus transferrin (Trf), mRNA [NM_133977]	3.4497
A_51_P476728	Neo1	Mus musculus neogenin (Neo1), transcript variant 1, mRNA [NM_008684]	3.44889
A_51_P319917	Adam8	Mus musculus a disintegrin and metallopeptidase domain 8 (Adam8), mRNA [NM_007403]	3.44242
A_52_P518270	6430550H21Rik	Mus musculus RIKEN cDNA 6430550H21 gene (6430550H21Rik), mRNA [NM_172930]	3.43941
A_51_P228817	Stau2	Mus musculus staufen (RNA binding protein) homolog 2 (Drosophila) (Stau2), mRNA [NM_025303]	3.43851
A_51_P357996	Defb3	Mus musculus defensin beta 3 (Defb3), mRNA [NM_013756]	3.43403
A_51_P353252	Mal2	Mus musculus mal, T-cell differentiation protein 2 (Mal2), mRNA [NM_178920]	3.43364
A_52_P303274	Epyc	Mus musculus epiphycan (Epyc), mRNA [NM_007884]	3.42937
A_51_P406253	Gcg	Mus musculus glucagon (Gcg), mRNA [NM_008100]	3.42792
A_51_P518909	Serpinb12	Mus musculus serine (or cysteine) peptidase inhibitor, clade B (ovalbumin), member 12 (Serpinb12), mRNA [NM_027971]	3.42665
A_51_P183025	Oas1d	Mus musculus 2'-5' oligoadenylate synthetase 1D (Oas1d), mRNA [NM_133893]	3.42602
A_52_P431159	Il1rn	Mus musculus interleukin 1 receptor antagonist (Il1rn), transcript variant 1, mRNA [NM_031167]	3.42323
A_51_P237668	Bex2	Mus musculus brain expressed X-linked 2 (Bex2), mRNA [NM_009749]	3.42316
A_51_P455090	Cps1	Mus musculus 10 days neonate skin cDNA, RIKEN full-length enriched library, clone:4732433M03 product:weakly similar to carbamoyl-phosphate synthase (glutamine-hydrolyzing) (EC 6.3.5.5) large chain [Schizosaccharomyces pombe], full insert sequence....	3.4213
A_51_P495049	Ckmt1	Mus musculus creatine kinase, mitochondrial 1, ubiquitous (Ckmt1), mRNA [NM_009897]	3.4192
A_52_P193925	Sulf2	Mus musculus sulfatase 2 (Sulf2), mRNA [NM_028072]	3.41698
A_51_P114002	Gstm7	Mus musculus adult male kidney cDNA, RIKEN full-length enriched library, clone:0610005A07 product:GLUTATHIONE S-TRANSFERASE, MU TYPE 3 (YB3) homolog [Mus musculus], full insert sequence. [AK002213]	3.41656
A_51_P422143	Csn1s2a	Mus musculus casein alpha s2-like A (Csn1s2a), mRNA [NM_007785]	3.41425
A_52_P374897	Arg2	Mus musculus arginase type II (Arg2), mRNA [NM_009705]	3.41417
A_51_P505571	Chrdl2	Mus musculus chordin-like 2 (Chrdl2), mRNA [NM_133709]	3.41154
A_52_P468068	Tchh	PREDICTED: Mus musculus trichohyalin (Tchh), mRNA [XM_001000857]	3.40792
A_52_P618693	Ccl27	Mus musculus chemokine (C-C motif) ligand 27 (Ccl27), transcript variant 1, mRNA [NM_011336]	3.40766
A_52_P89335	Tmie	Mus musculus transmembrane inner ear (Tmie), mRNA [NM_146260]	3.40203
A_51_P254656	Hdc	Mus musculus histidine decarboxylase (Hdc), mRNA [NM_008230]	3.40152
A_51_P378298	Faim3	Mus musculus Fas apoptotic inhibitory molecule 3 (Faim3), mRNA [NM_026976]	3.4004
A_51_P495540	Pea15a	Mus musculus phosphoprotein enriched in astrocytes 15A (Pea15a), transcript variant 2, mRNA [NM_011063]	3.39421
A_52_P659477	Ttn	Mus musculus titin (Ttn), transcript variant N2-A, mRNA [NM_011652]	3.38797
A_51_P366811	Apod	Mus musculus apolipoprotein D (Apod), mRNA [NM_007470]	3.38132
A_51_P207031	Ncf1	Mus musculus neutrophil cytosolic factor 1 (Ncf1), mRNA [NM_010876]	3.37591
A_52_P592970	Defcr-rs1	Mus musculus defensin related sequence cryptdin peptide (paneth cells) (Defcr-rs1), mRNA [NM_007844]	3.37504
A_52_P376150	AU040829	Mus musculus expressed sequence AU040829 (AU040829), mRNA [NM_175003]	3.3699
A_51_P156849	Paqr3	Mus musculus progestin and adipoQ receptor family member III (Paqr3), mRNA [NM_198422]	3.36909
A_51_P468456	S100a3	Mus musculus S100 calcium binding protein A3 (S100a3), mRNA [NM_011310]	3.36123
A_52_P660648	Pla2g4a	Mus musculus phospholipase A2, group IVA (cytosolic, calcium-dependent) (Pla2g4a), mRNA [NM_008869]	3.36003
A_51_P267169	Sgpp2	Mus musculus sphingosine-1-phosphate phosphotase 2 (Sgpp2), mRNA [NM_001004173]	3.34263
A_51_P446179	Tmprss4	Mus musculus transmembrane protease, serine 4 (Tmprss4), mRNA [NM_145403]	3.34233
A_52_P278538	Hba-a1	Mus musculus hemoglobin alpha, adult chain 1 (Hba-a1), mRNA [NM_008218]	3.34186
A_51_P458262	Ccl19	Mus musculus chemokine (C-C motif) ligand 19 (Ccl19), mRNA [NM_011888]	3.33949
A_51_P309920	Itga8	Mus musculus integrin alpha 8 (Itga8), mRNA [NM_001001309]	3.33661
A_52_P631547	Cytl1	Mus musculus cytokine like 1 (Cytl1), mRNA [NM_001081106]	3.33547
A_51_P503953	2310028H24Rik	Mus musculus RIKEN cDNA 2310028H24 gene (2310028H24Rik), mRNA [NM_027993]	3.33411
A_51_P315925	Fgf21	Mus musculus fibroblast growth factor 21 (Fgf21), mRNA [NM_020013]	3.32988
A_51_P510156	Lcn2	Mus musculus lipocalin 2 (Lcn2), mRNA [NM_008491]	3.32016
A_51_P406157	Calcb	Mus musculus calcitonin-related polypeptide, beta (Calcb), mRNA [NM_054084]	3.3164
A_51_P402760	Pla2g4a	Mus musculus phospholipase A2, group IVA (cytosolic, calcium-dependent) (Pla2g4a), mRNA [NM_008869]	3.31521
A_51_P172155	Hal	Mus musculus histidine ammonia lyase (Hal), mRNA [NM_010401]	3.31453
A_51_P332309	Eomes	Mus musculus eomesodermin homolog (Xenopus laevis) (Eomes), mRNA [NM_010136]	3.31129
A_51_P438236	Dmrtc1a	Mus musculus DMRT-like family C1a (Dmrtc1a), transcript variant 1, mRNA [NM_027591]	3.30597
A_51_P301998	Fmo2	Mus musculus flavin containing monooxygenase 2 (Fmo2), mRNA [NM_018881]	3.29974
A_51_P186547	Pah	Mus musculus phenylalanine hydroxylase (Pah), mRNA [NM_008777]	3.28763
A_52_P46085	Mvp	Mus musculus major vault protein (Mvp), mRNA [NM_080638]	3.28748
A_51_P480290	Casz1	Mus musculus castor homolog 1, zinc finger (Drosophila) (Casz1), mRNA [NM_027195]	3.28669
A_52_P297032	Srxn1	Mus musculus sulfiredoxin 1 homolog (S. cerevisiae) (Srxn1), mRNA [NM_029688]	3.28586
A_52_P227937	0610010O12Rik	Mus musculus RIKEN cDNA 0610010O12 gene, mRNA (cDNA clone MGC:41247 IMAGE:1195860), complete cds. [BC028765]	3.27744
A_51_P376347	Hebp1	Mus musculus heme binding protein 1 (Hebp1), mRNA [NM_013546]	3.27724
A_51_P268831	Slc2a6	Mus musculus solute carrier family 2 (facilitated glucose transporter), member 6 (Slc2a6), mRNA [NM_172659]	3.27679
A_52_P400436	Sphk1	Mus musculus sphingosine kinase 1 (Sphk1), transcript variant 2, mRNA [NM_025367]	3.27266
A_51_P184484	Mmp13	Mus musculus matrix metallopeptidase 13 (Mmp13), mRNA [NM_008607]	3.27079
A_51_P130028	Eno2	Mus musculus enolase 2, gamma neuronal (Eno2), mRNA [NM_013509]	3.2707
A_51_P137322	Cck	Mus musculus cholecystokinin (Cck), mRNA [NM_031161]	3.26484
A_52_P255849	2310047D13Rik	Mus musculus RIKEN cDNA 2310047D13 gene (2310047D13Rik), mRNA [NM_027773]	3.25991
A_52_P185907	Crabp1	Mus musculus cellular retinoic acid binding protein I (Crabp1), mRNA [NM_013496]	3.25662
A_52_P609868	Timd4	Mus musculus T-cell immunoglobulin and mucin domain containing 4 (Timd4), mRNA [NM_178759]	3.25269
A_52_P663413	P4ha2	Mus musculus procollagen-proline, 2-oxoglutarate 4-dioxygenase (proline 4-hydroxylase), alpha II polypeptide (P4ha2), mRNA [NM_011031]	3.25209
A_51_P155813	6430550H21Rik	Mus musculus RIKEN cDNA 6430550H21 gene (6430550H21Rik), mRNA [NM_172930]	3.25126
A_51_P479304	Gpm6a	membrane glycoprotein M6=major CNS myelin protein PLP/DM20 homolog {clone M6a} [mice, brain, mRNA, 1272 nt]. [S65735]	3.24734
A_51_P331028	Rassf8	Mus musculus 13 days embryo heart cDNA, RIKEN full-length enriched library, clone:D330016F17 product:unclassifiable, full insert sequence [AK142231]	3.24446
A_51_P104012	Tmem158	Mus musculus transmembrane protein 158 (Tmem158), mRNA [NM_001002267]	3.24018
A_52_P297765	2310031A18Rik	Mus musculus RIKEN cDNA 2310031A18 gene (2310031A18Rik), mRNA [NM_001081120]	3.23966
A_51_P402480	4921533L14Rik	Mus musculus premature mRNA for mKIAA1411 protein [AK173166]	3.21841
A_51_P222936	Fmnl2	Mus musculus formin-like 2 (Fmnl2), mRNA [NM_172409]	3.21752
A_52_P2800	Aifm2	Mus musculus apoptosis-inducing factor, mitochondrion-associated 2 (Aifm2), transcript variant 1, mRNA [NM_153779]	3.20748
A_51_P175018	Apcdd1	Mus musculus activated spleen cDNA, RIKEN full-length enriched library, clone:F830213N15 product:Ethanol induced gene product, full insert sequence. [AK157407]	3.20306
A_52_P231428	A430107O13Rik	Mus musculus RIKEN cDNA A430107O13 gene (A430107O13Rik), mRNA [NM_001081351]	3.20264
A_52_P348256	Mup1	Mus musculus major urinary protein 1, mRNA (cDNA clone MGC:46757 IMAGE:4161709), complete cds. [BC037152]	3.19883
A_51_P189594	Elovl7	Mus musculus ELOVL family member 7, elongation of long chain fatty acids (yeast) (Elovl7), mRNA [NM_029001]	3.19768
A_51_P449171	Birc3	Mus musculus baculoviral IAP repeat-containing 3 (Birc3), mRNA [NM_007464]	3.19072
A_51_P265026	Naip2	Mus musculus NLR family, apoptosis inhibitory protein 2 (Naip2), mRNA [NM_010872]	3.19067
A_51_P340456	Ela3	Mus musculus elastase 3, pancreatic (Ela3), mRNA [NM_026419]	3.19029
A_51_P203182	Apob48r	Mus musculus apolipoprotein B48 receptor (Apob48r), mRNA [NM_138310]	3.18386
A_51_P148290	Adc	Mus musculus arginine decarboxylase (Adc), mRNA [NM_172875]	3.17645
A_52_P453013	Fabp2	Mus musculus fatty acid binding protein 2, intestinal (Fabp2), mRNA [NM_007980]	3.17278
A_51_P286737	Ccl2	Mus musculus chemokine (C-C motif) ligand 2 (Ccl2), mRNA [NM_011333]	3.16747
A_51_P254855	Ptgs2	Mus musculus prostaglandin-endoperoxide synthase 2 (Ptgs2), mRNA [NM_011198]	3.16348
A_51_P108853	Lyplal1	Mus musculus lysophospholipase-like 1 (Lyplal1), mRNA [NM_146106]	3.16195
A_52_P431116	Col23a1	Mus musculus procollagen, type XXIII, alpha 1 (Col23a1), mRNA [NM_153393]	3.15902
A_51_P206489	Fezf2	Mus musculus Fez family zinc finger 2 (Fezf2), mRNA [NM_080433]	3.1586
A_52_P366462	Pyy	Mus musculus peptide YY (Pyy), mRNA [NM_145435]	3.15485
A_52_P178718	Defcr-rs1	Mus musculus defensin related sequence cryptdin peptide (paneth cells) (Defcr-rs1), mRNA [NM_007844]	3.15473
A_51_P451428	Marveld2	Mus musculus MARVEL (membrane-associating) domain containing 2 (Marveld2), transcript variant 2, mRNA [NM_178410]	3.14986
A_52_P168549	Fgf14	Mus musculus fibroblast growth factor 14 (Fgf14), transcript variant 2, mRNA [NM_207667]	3.14978
A_52_P577577	Liph	Mus musculus lipase, member H (Liph), transcript variant 2, mRNA [NM_153404]	3.14959
A_52_P208681	Hba-a2	Mouse alpha-globin mRNA. [M10466]	3.14672
A_51_P142813	Aspn	Mus musculus asporin (Aspn), mRNA [NM_025711]	3.14278
A_52_P15490	Pvrl3	Mus musculus poliovirus receptor-related 3 (Pvrl3), transcript variant beta, mRNA [NM_021496]	3.13954
A_52_P600547	Src	Mus musculus Rous sarcoma oncogene (Src), transcript variant 1, mRNA [NM_009271]	3.128
A_51_P389929	Klk1	Mus musculus kallikrein 1 (Klk1), mRNA [NM_010639]	3.1279
A_51_P476169	Sfrp5	Mus musculus secreted frizzled-related sequence protein 5 (Sfrp5), mRNA [NM_018780]	3.1258
A_52_P116006	Gda	Mus musculus guanine deaminase (Gda), mRNA [NM_010266]	3.12522
A_51_P181297	Serpinb1a	Mus musculus serine (or cysteine) peptidase inhibitor, clade B, member 1a (Serpinb1a), mRNA [NM_025429]	3.12427
A_52_P748882	Eno2	Mus musculus enolase 2, gamma neuronal (Eno2), mRNA [NM_013509]	3.12396
A_51_P376656	Synpr	Mus musculus synaptoporin (Synpr), mRNA [NM_028052]	3.12218
A_52_P1011	Fgf14	Mus musculus fibroblast growth factor 14 (Fgf14), transcript variant 1, mRNA [NM_010201]	3.1217
A_52_P542496	Slco1a5	Mus musculus solute carrier organic anion transporter family, member 1a5 (Slco1a5), mRNA [NM_130861]	3.1214
A_51_P250017	Mtap9	Mus musculus microtubule-associated protein 9 (Mtap9), mRNA [NM_001081230]	3.11291
A_51_P325501	Crip3	Mus musculus cysteine-rich protein 3 (Crip3), transcript variant TLP-B, mRNA [NM_053250]	3.11227
A_52_P356204	Nostrin	Mus musculus nitric oxide synthase trafficker (Nostrin), mRNA [NM_181547]	3.10933
A_51_P321046	Abi3bp	Mus musculus ABI gene family, member 3 (NESH) binding protein (Abi3bp), transcript variant 1, mRNA [NM_178790]	3.10668
A_51_P329811	Reg1	Mus musculus regenerating islet-derived 1 (Reg1), mRNA [NM_009042]	3.10659
A_52_P108243	Pde1c	Mus musculus 0 day neonate cerebellum cDNA, RIKEN full-length enriched library, clone:C230056P17 product:phosphodiesterase 1C, full insert sequence. [AK082497]	3.10474
A_52_P52618	Csf2rb1	Mus musculus NOD-derived CD11c +ve dendritic cells cDNA, RIKEN full-length enriched library, clone:F630014N20 product:colony stimulating factor 2 receptor, beta 1, low-affinity (granulocyte-macrophage), full insert sequence [AK154286]	3.09022
A_51_P241733	Pyy	Mus musculus peptide YY (Pyy), mRNA [NM_145435]	3.08093
A_52_P224760	Ptgs2	Mus musculus prostaglandin-endoperoxide synthase 2 (Ptgs2), mRNA [NM_011198]	3.0808
A_51_P303217	1110017I16Rik	Mus musculus RIKEN cDNA 1110017I16 gene (1110017I16Rik), mRNA [NM_026754]	3.07857
A_52_P657963	Phka2	Mus musculus adult male corpora quadrigemina cDNA, RIKEN full-length enriched library, clone:B230216B06 product:PHOSPHORYLASE B KINASE ALPHA REGULATORY CHAIN, LIVER ISOFORM (PHOSPHORYLASE KINASE ALPHA L SUBUNIT)homolog [Homo sapiens], full insert...	3.0781
A_51_P376127	Aire	Mus musculus autoimmune regulator (autoimmune polyendocrinopathy candidiasis ectodermal dystrophy) (Aire), mRNA [NM_009646]	3.07796
A_51_P463536	Meox1	Mus musculus mesenchyme homeobox 1 (Meox1), mRNA [NM_010791]	3.07666
A_52_P137765	Lmna	Mus musculus lamin A (Lmna), transcript variant 2, mRNA [NM_019390]	3.07538
A_51_P277521	6530409C15Rik	Mus musculus 10 days neonate cerebellum cDNA, RIKEN full-length enriched library, clone:6530409C15 product:hypothetical protein, full insert sequence. [AK018330]	3.07503
A_52_P106620	Tnfrsf11b	Mus musculus tumor necrosis factor receptor superfamily, member 11b (osteoprotegerin) (Tnfrsf11b), mRNA [NM_008764]	3.07495
A_51_P426533	Cdcp1	Mus musculus CUB domain containing protein 1, mRNA (cDNA clone IMAGE:3672952), with apparent retained intron. [BC039753]	3.07222
A_51_P114005	Gstm7	Mus musculus glutathione S-transferase, mu 7 (Gstm7), mRNA [NM_026672]	3.07031
A_52_P447567	5330417C22Rik	Mus musculus RIKEN cDNA 5330417C22 gene, mRNA (cDNA clone IMAGE:4502533), partial cds [BC051424]	3.06671
A_51_P211260	Dscaml1	Mus musculus Down syndrome cell adhesion molecule-like 1 (Dscaml1), mRNA [NM_001081270]	3.06318
A_52_P578876	A430106J12Rik	Mus musculus 12 days embryo spinal ganglion cDNA, RIKEN full-length enriched library, clone:D130005J21 product:hypothetical protein, full insert sequence. [AK051140]	3.06128
A_52_P474719	Lrrc16	Mus musculus leucine rich repeat containing 16 (Lrrc16), mRNA [NM_026825]	3.04798
A_51_P339943	Nid1	Mus musculus nidogen 1 (Nid1), mRNA [NM_010917]	3.04738
A_51_P512525	Cfh	Mus musculus complement component factor h (Cfh), mRNA [NM_009888]	3.04664
A_52_P145433	D7Ertd715e	Mus musculus adult male urinary bladder cDNA, RIKEN full-length enriched library, clone:9530080L15 product:expressed sequence AU018661, full insert sequence. [AK035645]	3.04354
A_51_P415546	Defb6	Mus musculus defensin beta 6 (Defb6), mRNA [NM_054074]	3.04303
A_51_P145380	Zar1	Mus musculus zygote arrest 1 (Zar1), mRNA [NM_174877]	3.04086
A_51_P357759	Pld2	Mus musculus phospholipase D2 (Pld2), mRNA [NM_008876]	3.03858
A_51_P202633	Ebi3	Mus musculus Epstein-Barr virus induced gene 3 (Ebi3), mRNA [NM_015766]	3.03828
A_51_P180314	Mup1	Mus musculus 10 days embryo whole body cDNA, RIKEN full-length enriched library, clone:2610016E04 product:similar to MAJOR URINARY PROTEINS 11 AND 8 (MUP11 AND MUP8) (FRAGMENT) [Mus musculus], full insert sequence. [AK011413]	3.03585
A_51_P315785	Tnfaip6	Mus musculus tumor necrosis factor alpha induced protein 6 (Tnfaip6), mRNA [NM_009398]	3.03481
A_51_P461319	Gatm	Mus musculus glycine amidinotransferase (L-arginine:glycine amidinotransferase) (Gatm), mRNA [NM_025961]	3.02784
A_52_P411780	Hdac9	Mus musculus histone deacetylase 9 (Hdac9), mRNA [NM_024124]	3.02511
A_51_P432567	Foxg1	Mus musculus forkhead box G1 (Foxg1), mRNA [NM_008241]	3.02448
A_51_P472829	2810003C17Rik	Mus musculus RIKEN cDNA 2810003C17 gene (2810003C17Rik), mRNA [NM_145144]	3.02358
A_52_P565427	Myo6	Mus musculus myosin VI (Myo6), mRNA [NM_001039546]	3.02255
A_51_P281795	Tspyl5	Mus musculus testis-specific protein, Y-encoded-like 5 (Tspyl5), mRNA [NM_001085421]	3.01223
A_52_P385801	Spock2	Mus musculus sparc/osteonectin, cwcv and kazal-like domains proteoglycan 2, mRNA (cDNA clone MGC:64727 IMAGE:6838067), complete cds. [BC060210]	3.00541
A_51_P302192	Daam1	Mus musculus dishevelled associated activator of morphogenesis 1 (Daam1), transcript variant 1, mRNA [NM_026102]	3.00369
A_51_P424532	Vnn1	Mus musculus vanin 1 (Vnn1), mRNA [NM_011704]	3.00141
A_51_P364485	Tnfaip2	Mus musculus tumor necrosis factor, alpha-induced protein 2 (Tnfaip2), mRNA [NM_009396]	2.99876
A_52_P165657	Dnase1l3	Mus musculus deoxyribonuclease 1-like 3 (Dnase1l3), mRNA [NM_007870]	2.99798
A_51_P221753	Klk1b9	Mus musculus kallikrein 1-related peptidase b9 (Klk1b9), mRNA [NM_010116]	2.99349
A_51_P430240	Anxa3	Mus musculus 0 day neonate head cDNA, RIKEN full-length enriched library, clone:4833414D16 product:unclassifiable, full insert sequence [AK076467]	2.99132
A_51_P342200	2310039D24Rik	PREDICTED: Mus musculus RIKEN cDNA 2310039D24 gene (2310039D24Rik), mRNA [XM_134476]	2.99084
A_51_P458258	Ccl19	Mus musculus chemokine (C-C motif) ligand 19 (Ccl19), mRNA [NM_011888]	2.98769
A_52_P198998	Tnfrsf21	Mus musculus adult female vagina cDNA, RIKEN full-length enriched library, clone:9930033B06 product:tumor necrosis factor receptor superfamily, member 21, full insert sequence. [AK036984]	2.98743
A_52_P652885	Btbd4	Mus musculus 0 day neonate kidney cDNA, RIKEN full-length enriched library, clone:D630009O07 product:BTB (POZ) domain containing 4, full insert sequence. [AK085310]	2.98714
A_52_P458279	Prlr	Mus musculus prolactin receptor (Prlr), mRNA [NM_011169]	2.98534
A_51_P501364	Tbx21	Mus musculus T-box 21 (Tbx21), mRNA [NM_019507]	2.98529
A_51_P102789	C1qc	Mus musculus complement component 1, q subcomponent, C chain (C1qc), mRNA [NM_007574]	2.9848
A_52_P382886	Gjb2	Mus musculus gap junction membrane channel protein beta 2 (Gjb2), mRNA [NM_008125]	2.98209
A_52_P355084	Metrnl	Mus musculus meteorin, glial cell differentiation regulator-like (Metrnl), mRNA [NM_144797]	2.98165
A_52_P939822	Epb4.9	Mus musculus 16 days embryo head cDNA, RIKEN full-length enriched library, clone:C130048D04 product:erythrocyte protein band 4.9, full insert sequence. [AK048309]	2.97883
A_51_P188126	Gca	Mus musculus grancalcin (Gca), mRNA [NM_145523]	2.9782
A_52_P662711	Anxa13	Mus musculus annexin A13 (Anxa13), mRNA [NM_027211]	2.96967
A_51_P307166	Il1rn	Mus musculus interleukin 1 receptor antagonist (Il1rn), transcript variant 1, mRNA [NM_031167]	2.96481
A_51_P335801	Calb1	Mus musculus calbindin-28K (Calb1), mRNA [NM_009788]	2.96449
A_51_P226453	Acot11	Mus musculus acyl-CoA thioesterase 11 (Acot11), mRNA [NM_025590]	2.96229
A_51_P396719	Prokr2	Mus musculus prokineticin receptor 2 (Prokr2), mRNA [NM_144944]	2.95926
A_52_P395492	Gm131	PREDICTED: Mus musculus gene model 131, (NCBI), transcript variant 2 (LOC229697), mRNA [XM_900096]	2.95456
A_52_P390572	Gal3st2	Mus musculus galactose-3-O-sulfotransferase 2 (Gal3st2), mRNA [NM_199366]	2.94974
A_52_P257426	Eps8l2	Mus musculus EPS8-like 2 (Eps8l2), mRNA [NM_133191]	2.94957
A_51_P340255	Nbea	Mus musculus mRNA for neurobeachin [Y18276]	2.94737
A_51_P268331	Rnf128	Mus musculus ring finger protein 128 (Rnf128), mRNA [NM_023270]	2.94676
A_51_P191782	Olfml3	Mus musculus olfactomedin-like 3 (Olfml3), mRNA [NM_133859]	2.94376
A_52_P510592	Adamts2	Mus musculus mRNA for mKIAA4060 protein [AK220464]	2.94033
A_52_P21550	Gcnt1	Mus musculus glucosaminyl (N-acetyl) transferase 1, core 2 (Gcnt1), mRNA [NM_173442]	2.93688
A_52_P651425	Ncf1	Mus musculus neutrophil cytosolic factor 1 (Ncf1), mRNA [NM_010876]	2.93397
A_51_P366513	Papss2	Mus musculus 3'-phosphoadenosine 5'-phosphosulfate synthase 2 (Papss2), mRNA [NM_011864]	2.93293
A_51_P256066	Tiam2	Mus musculus T-cell lymphoma invasion and metastasis 2 (Tiam2), mRNA [NM_011878]	2.92336
A_51_P208525	Cr2	Mus musculus complement receptor 2 (Cr2), mRNA [NM_007758]	2.92196
A_51_P353947	Il11ra1	Mus musculus interleukin 11 receptor, alpha chain 1 (Il11ra1), mRNA [NM_010549]	2.92023
A_51_P419226	S100a14	Mus musculus S100 calcium binding protein A14 (S100a14), mRNA [NM_025393]	2.9201
A_52_P605517	Phactr1	Mus musculus phosphatase and actin regulator 1 (Phactr1), transcript variant 1, mRNA [NM_198419]	2.91779
A_52_P460767	Fmo5	Mus musculus flavin containing monooxygenase 5 (Fmo5), mRNA [NM_010232]	2.91648
A_52_P364727	Emr1	Mus musculus EGF-like module containing, mucin-like, hormone receptor-like sequence 1 (Emr1), mRNA [NM_010130]	2.91537
A_52_P380263	Podxl	Mus musculus podocalyxin-like (Podxl), mRNA [NM_013723]	2.91442
A_52_P468023	Aldob	Mus musculus aldolase 2, B isoform (Aldob), mRNA [NM_144903]	2.90738
A_52_P46986	Cryzl1	Mus musculus ES cells cDNA, RIKEN full-length enriched library, clone:2410006O11 product:hypothetical Zinc-containing alcohol dehydrogenase superfamily containing protein, full insert sequence. [AK010433]	2.90086
A_52_P627967	Rprm	Mus musculus reprimo, TP53 dependent G2 arrest mediator candidate (Rprm), mRNA [NM_023396]	2.89885
A_52_P635078	Lrp4	Mus musculus low density lipoprotein receptor-related protein 4 (Lrp4), mRNA [NM_172668]	2.897
A_52_P15495	Pvrl3	Mus musculus poliovirus receptor-related 3 (Pvrl3), transcript variant beta, mRNA [NM_021496]	2.89281
A_52_P398925	Stfa2l1	Mus musculus stefin A2 like 1 (Stfa2l1), mRNA [NM_173869]	2.89248
A_52_P484405	Twf1	Mus musculus twinfilin, actin-binding protein, homolog 1 (Drosophila) (Twf1), mRNA [NM_008971]	2.89197
A_51_P458451	Adipoq	Mus musculus adiponectin, C1Q and collagen domain containing (Adipoq), mRNA [NM_009605]	2.89184
A_52_P475111	Dsg1a	PREDICTED: Mus musculus desmoglein 1 alpha, transcript variant 1 (Dsg1a), mRNA [XM_484705]	2.89093
A_51_P239236	Acacb	acetyl-Coenzyme A carboxylase beta [Source:MarkerSymbol;Acc:MGI:2140940] [ENSMUST00000102582]	2.89046
A_51_P433000	Chmp4c	Mus musculus adult male stomach cDNA, RIKEN full-length enriched library, clone:2210015K02 product:hypothetical protein, full insert sequence [AK008733]	2.88681
A_51_P468054	Smyd1	Mus musculus SET and MYND domain containing 1 (Smyd1), mRNA [NM_009762]	2.88391
A_51_P194099	Thrsp	Mus musculus thyroid hormone responsive SPOT14 homolog (Rattus) (Thrsp), mRNA [NM_009381]	2.88373
A_51_P491504	Aldh5a1	Mus musculus aldhehyde dehydrogenase family 5, subfamily A1 (Aldh5a1), mRNA [NM_172532]	2.88055
A_51_P229602	Plxna2	Mus musculus plexin A2 (Plxna2), mRNA [NM_008882]	2.87729
A_52_P450038	Aldob	Mus musculus aldolase 2, B isoform (Aldob), mRNA [NM_144903]	2.87686
A_51_P326529	Col14a1	Mus musculus procollagen, type XIV, alpha 1 (Col14a1), mRNA [NM_181277]	2.87361
A_51_P337269	Aldob	Mus musculus aldolase 2, B isoform (Aldob), mRNA [NM_144903]	2.87094
A_52_P284495	5730557B15Rik	Mus musculus RIKEN cDNA 5730557B15 gene (5730557B15Rik), transcript variant 1, mRNA [NM_026153]	2.86978
A_52_P548921	Lrrk1	Mus musculus activated spleen cDNA, RIKEN full-length enriched library, clone:F830014K24 product:hypothetical Cysteine-rich region profile containing protein, full insert sequence. [AK171849]	2.86448
A_51_P416080	Stxbp6	Mus musculus syntaxin binding protein 6 (amisyn) (Stxbp6), mRNA [NM_144552]	2.86336
A_51_P372186	Zfp467	Mus musculus zinc finger protein 467 (Zfp467), transcript variant 1, mRNA [NM_020589]	2.85247
A_51_P468055	Smyd1	Mus musculus SET and MYND domain containing 1 (Smyd1), mRNA [NM_009762]	2.84552
A_51_P267447	Adam19	Mus musculus a disintegrin and metallopeptidase domain 19 (meltrin beta) (Adam19), mRNA [NM_009616]	2.84367
A_51_P122035	Nipa1	Mus musculus non imprinted in Prader-Willi/Angelman syndrome 1 homolog (human) (Nipa1), mRNA [NM_153578]	2.84055
A_51_P116932	Lad1	Mus musculus ladinin (Lad1), mRNA [NM_133664]	2.83961
A_51_P175667	Lpo	Mus musculus lactoperoxidase (Lpo), mRNA [NM_080420]	2.83744
A_52_P352771	Tcfap2b	Mus musculus transcription factor AP-2 beta (Tcfap2b), transcript variant 2, mRNA [NM_001025305]	2.83465
A_51_P373573	Cdh22	Mus musculus cadherin 22 (Cdh22), mRNA [NM_174988]	2.83362
A_52_P195100	Ccbe1	Mus musculus collagen and calcium binding EGF domains 1 (Ccbe1), mRNA [NM_178793]	2.83286
A_52_P481423	Cttnbp2nl	Mus musculus mRNA for mKIAA1433 protein [AK129359]	2.83284
A_51_P518378	Adam9	Mus musculus a disintegrin and metallopeptidase domain 9 (meltrin gamma) (Adam9), mRNA [NM_007404]	2.83089
A_52_P318673	Saa1	Mus musculus serum amyloid A 1 (Saa1), mRNA [NM_009117]	2.83009
A_52_P219233	Loxl3	Mus musculus lysyl oxidase-like 3 (Loxl3), mRNA [NM_013586]	2.82856
A_52_P220879	Tgm2	Mus musculus transglutaminase 2, C polypeptide (Tgm2), mRNA [NM_009373]	2.82491
A_51_P301435	B3galt5	Mus musculus UDP-Gal:betaGlcNAc beta 1,3-galactosyltransferase, polypeptide 5 (B3galt5), mRNA [NM_033149]	2.82176
A_52_P557156	Tmtc2	Mus musculus transmembrane and tetratricopeptide repeat containing 2 (Tmtc2), mRNA [NM_177368]	2.82091
A_51_P336833	Fabp4	Mus musculus fatty acid binding protein 4, adipocyte (Fabp4), mRNA [NM_024406]	2.82081
A_51_P174723	Cd86	Mus musculus CD86 antigen (Cd86), mRNA [NM_019388]	2.82037
A_52_P92121	3021401C12Rik	Mus musculus 0 day neonate eyeball cDNA, RIKEN full-length enriched library, clone:E130019F23 product:unclassifiable, full insert sequence [AK053456]	2.81795
A_51_P368823	Grb7	Mus musculus growth factor receptor bound protein 7 (Grb7), mRNA [NM_010346]	2.81583
A_51_P502906	Ang4	Mus musculus angiogenin, ribonuclease A family, member 4 (Ang4), mRNA [NM_177544]	2.81442
A_52_P174915	Gja1	Mus musculus gap junction membrane channel protein alpha 1 (Gja1), mRNA [NM_010288]	2.81405
A_51_P108183	Tnmd	Mus musculus tenomodulin (Tnmd), mRNA [NM_022322]	2.81117
A_51_P480311	F2	Mus musculus coagulation factor II (F2), mRNA [NM_010168]	2.80875
A_51_P424338	Nqo1	Mus musculus NAD(P)H dehydrogenase, quinone 1 (Nqo1), mRNA [NM_008706]	2.80256
A_51_P171616	Wnt10a	Mus musculus wingless related MMTV integration site 10a (Wnt10a), mRNA [NM_009518]	2.79826
A_52_P249826	Hhip	Mus musculus Hedgehog-interacting protein (Hhip), mRNA [NM_020259]	2.79736
A_51_P330125	Srxn1	Mus musculus sulfiredoxin 1 homolog (S. cerevisiae) (Srxn1), mRNA [NM_029688]	2.79678
A_51_P268697	Slc1a3	Mus musculus solute carrier family 1 (glial high affinity glutamate transporter), member 3 (Slc1a3), mRNA [NM_148938]	2.79535
A_52_P157150	Rassf4	Mus musculus Ras association (RalGDS/AF-6) domain family 4 (Rassf4), mRNA [NM_178045]	2.7947
A_52_P287456	Gca	Mus musculus grancalcin (Gca), mRNA [NM_145523]	2.79446
A_51_P391466	Pfn2	Mus musculus profilin 2 (Pfn2), mRNA [NM_019410]	2.79427
A_51_P290826	Calca	Mus musculus calcitonin/calcitonin-related polypeptide, alpha (Calca), transcript variant 1, mRNA [NM_007587]	2.79315
A_52_P560113	H2-Bl	Mus musculus histocompatibility 2, blastocyst (H2-Bl), mRNA [NM_008199]	2.79056
A_52_P212388	Slc18a1	Mus musculus 7 days embryo whole body cDNA, RIKEN full-length enriched library, clone:C430018J19 product:CHROMAFFIN GRANULE AMINE TRANSPORTER (VESICULAR AMINE TRANSPORTER 1) (VAT1) homolog [Rattus norvegicus], full insert sequence. [AK049514]	2.7884
A_51_P377094	Col1a1	Mus musculus procollagen, type I, alpha 1 (Col1a1), mRNA [NM_007742]	2.7867
A_52_P117352	Gja4	Mus musculus gap junction membrane channel protein alpha 4 (Gja4), mRNA [NM_008120]	2.78602
A_52_P235347	Fgf21	Mus musculus fibroblast growth factor 21 (Fgf21), mRNA [NM_020013]	2.78328
A_51_P318104	App	Mouse amyloid beta protein precursor, complete cds. [M18373]	2.77889
A_51_P264884	Snx8	Mus musculus sorting nexin 8 (Snx8), mRNA [NM_172277]	2.77473
A_51_P343350	Amn	Mus musculus amnionless (Amn), mRNA [NM_033603]	2.77359
A_51_P437135	Dab1	Mus musculus disabled homolog 1 (Drosophila) (Dab1), transcript variant 1, mRNA [NM_010014]	2.77181
A_51_P315411	Epb4.1l3	Mus musculus erythrocyte protein band 4.1-like 3 (Epb4.1l3), mRNA [NM_013813]	2.77051
A_51_P296755	Fcgr1	Mus musculus Fc receptor, IgG, high affinity I (Fcgr1), mRNA [NM_010186]	2.767
A_51_P402617	Nkx6-2	Mus musculus NK6 transcription factor related, locus 2 (Drosophila) (Nkx6-2), mRNA [NM_183248]	2.76679
A_52_P306065	Nuak1	Mus musculus adult male corpora quadrigemina cDNA, RIKEN full-length enriched library, clone:B230104P22 product:unclassifiable, full insert sequence. [AK020957]	2.76473
A_51_P183414	Guca2b	Mus musculus guanylate cyclase activator 2b (retina) (Guca2b), mRNA [NM_008191]	2.76318
A_51_P227165	2310030G06Rik	Mus musculus RIKEN cDNA 2310030G06 gene (2310030G06Rik), mRNA [NM_025865]	2.76242
A_51_P291306	5730575I04Rik	Mus musculus 8 days embryo whole body cDNA, RIKEN full-length enriched library, clone:5730575I04 product:unclassifiable, full insert sequence. [AK017867]	2.75721
A_52_P601383	Pira3	Mus musculus paired-Ig-like receptor A3 (Pira3), mRNA [NM_011090]	2.75403
A_52_P492939	Csf2rb1	Mus musculus colony stimulating factor 2 receptor, beta 1, low-affinity (granulocyte-macrophage) (Csf2rb1), mRNA [NM_007780]	2.74938
A_51_P205042	Oosp1	Mus musculus oocyte secreted protein 1 (Oosp1), mRNA [NM_133353]	2.74763
A_51_P500002	Sema6d	Mus musculus sema domain, transmembrane domain (TM), and cytoplasmic domain, (semaphorin) 6D (Sema6d), transcript variant 1, mRNA [NM_172537]	2.74383
A_52_P625624	Stau2	Mus musculus 13 days embryo forelimb cDNA, RIKEN full-length enriched library, clone:5930404P17 product:staufen (RNA binding protein) homolog 2 (Drosophila), full insert sequence. [AK031102]	2.72741
A_51_P213359	Has2	Mus musculus hyaluronan synthase 2 (Has2), mRNA [NM_008216]	2.72389
A_52_P257812	Lpl	Mus musculus lipoprotein lipase (Lpl), mRNA [NM_008509]	2.71877
A_51_P432641	Cxcl10	Mus musculus chemokine (C-X-C motif) ligand 10 (Cxcl10), mRNA [NM_021274]	2.71852
A_51_P167153	Dsg1b	Mus musculus desmoglein 1 beta (Dsg1b), mRNA [NM_181682]	2.71788
A_51_P404463	1500015O10Rik	Mus musculus RIKEN cDNA 1500015O10 gene (1500015O10Rik), mRNA [NM_024283]	2.7162
A_52_P18706	Dppa5	Mus musculus developmental pluripotency associated 5 (Dppa5), mRNA [NM_025274]	2.71404
A_52_P181408	Dpp10	Mus musculus dipeptidylpeptidase 10 (Dpp10), mRNA [NM_199021]	2.71198
A_52_P390241	Daam2	Mus musculus dishevelled associated activator of morphogenesis 2 (Daam2), mRNA [NM_001008231]	2.70832
A_51_P472249	Slc7a7	Mus musculus solute carrier family 7 (cationic amino acid transporter, y+ system), member 7 (Slc7a7), mRNA [NM_011405]	2.70623
A_51_P197850	Nr2c1	Mus musculus nuclear receptor subfamily 2, group C, member 1 (Nr2c1), mRNA [NM_011629]	2.70598
A_51_P220062	Mmp15	Mus musculus matrix metallopeptidase 15 (Mmp15), mRNA [NM_008609]	2.70443
A_51_P491916	Rassf6	Mus musculus Ras association (RalGDS/AF-6) domain family 6 (Rassf6), mRNA [NM_028478]	2.7027
A_52_P105801	Arsb	Mus musculus arylsulfatase B (Arsb), mRNA [NM_009712]	2.6993
A_52_P378629	Dmxl2	Mus musculus adult male medulla oblongata cDNA, RIKEN full-length enriched library, clone:6330586A12 product:hypothetical Trp-Asp repeat (WD-repeat) structure containing protein, full insert sequence. [AK032099]	2.6992
A_51_P358037	Abi3bp	Mus musculus ABI gene family, member 3 (NESH) binding protein, mRNA (cDNA clone IMAGE:4982180), partial cds. [BC026627]	2.69389
A_51_P210956	Vcam1	Mus musculus vascular cell adhesion molecule 1 (Vcam1), mRNA [NM_011693]	2.68596
A_51_P446395	Csn2	Mus musculus casein beta (Csn2), mRNA [NM_009972]	2.68342
A_52_P1028560	Galnt10	Mus musculus ES cells cDNA, RIKEN full-length enriched library, clone:C330012K04 product:unclassifiable, full insert sequence. [AK082774]	2.68196
A_51_P342629	2200002J24Rik	Mus musculus RIKEN cDNA 2200002J24 gene (2200002J24Rik), mRNA [NM_026961]	2.67984
A_52_P640296	Fmnl2	Mus musculus formin-like 2 (Fmnl2), mRNA [NM_172409]	2.67723
A_51_P179831	AU040829	Mus musculus expressed sequence AU040829 (AU040829), mRNA [NM_175003]	2.67475
A_52_P362403	Dppa5	Mus musculus developmental pluripotency associated 5 (Dppa5), mRNA [NM_025274]	2.6689
A_51_P514584	1700021K02Rik	Mus musculus RIKEN cDNA 1700021K02 gene (1700021K02Rik), transcript variant 3, mRNA [NM_023064]	2.66243
A_52_P372151	Ctnnal1	Mus musculus catenin (cadherin associated protein), alpha-like 1 (Ctnnal1), mRNA [NM_018761]	2.66009
A_51_P379997	Galnt3	Mus musculus UDP-N-acetyl-alpha-D-galactosamine:polypeptide N-acetylgalactosaminyltransferase 3 (Galnt3), mRNA [NM_015736]	2.65494
A_52_P331727	Thsd7b	Mus musculus thrombospondin, type I, domain containing 7B (Thsd7b), mRNA [NM_172485]	2.65227
A_52_P183287	Btbd4	Mus musculus adult male hypothalamus cDNA, RIKEN full-length enriched library, clone:A230080K23 product:similar to DJ583P15.7.2 (NOVEL ZINC FINGER PROTEIN SIMILAR TO RAT RIN ZF) (FRAGMENT) [Homo sapiens], full insert sequence [AK038975]	2.65133
A_51_P154983	Zfp296	Mus musculus zinc finger protein 296 (Zfp296), mRNA [NM_022409]	2.64701
A_51_P432794	BC011487	Mus musculus cDNA sequence BC011487 (BC011487), mRNA [NM_146174]	2.64564
A_52_P675039	Fhad1	Mus musculus forkhead-associated (FHA) phosphopeptide binding domain 1 (Fhad1), mRNA [NM_028429]	2.64408
A_52_P518076	Nudt17	Mus musculus adult male olfactory brain cDNA, RIKEN full-length enriched library, clone:6430519L11 product:hypothetical NUDIX hydrolase containing protein, full insert sequence. [AK134929]	2.64147
A_51_P213691	Scnn1a	Mus musculus sodium channel, nonvoltage-gated, type I, alpha (Scnn1a), mRNA [NM_011324]	2.64117
A_52_P93910	Nrp2	Mus musculus neuropilin 2 (Nrp2), transcript variant 1, mRNA [NM_001077403]	2.64111
A_51_P414637	Col5a1	Mus musculus procollagen, type V, alpha 1 (Col5a1), mRNA [NM_015734]	2.6396
A_51_P215237	H2-Ab1	Mus musculus histocompatibility 2, class II antigen A, beta 1 (H2-Ab1), mRNA [NM_207105]	2.63346
A_51_P343116	Syt7	Mus musculus synaptotagmin VII (Syt7), transcript variant 1, mRNA [NM_018801]	2.63285
A_51_P401792	Ttn	Mus musculus titin (Ttn), transcript variant N2-A, mRNA [NM_011652]	2.63058
A_52_P17207	Pla2g4c	Mus musculus 1 cell embryo 1 cell cDNA, RIKEN full-length enriched library, clone:I0C0013F18 product:weakly similar to Cytosolic phospholipase A2 gamma [Homo sapiens], full insert sequence [AK145339]	2.62998
A_52_P666754	Ppp1r9a	Mus musculus protein phosphatase 1, regulatory (inhibitor) subunit 9A (Ppp1r9a), mRNA [NM_181595]	2.62794
A_51_P119670	Gcnt1	Mus musculus glucosaminyl (N-acetyl) transferase 1, core 2 (Gcnt1), mRNA [NM_010265]	2.62529
A_52_P520607	Ankrd22	Mus musculus ankyrin repeat domain 22 (Ankrd22), mRNA [NM_024204]	2.62337
A_52_P313217	Gpr133	Mus musculus G protein-coupled receptor 133 (Gpr133), mRNA [NM_001081342]	2.62171
A_51_P142089	Atp6v0a1	Mus musculus ATPase, H+ transporting, lysosomal V0 subunit A1 (Atp6v0a1), mRNA [NM_016920]	2.62157
A_51_P471659	Alox12e	Mus musculus arachidonate lipoxygenase, epidermal (Alox12e), mRNA [NM_145684]	2.61757
A_51_P479914	Pik3cb	Mus musculus phosphatidylinositol 3-kinase, catalytic, beta polypeptide (Pik3cb), mRNA [NM_029094]	2.61525
A_51_P489488	Pde4dip	Mus musculus phosphodiesterase 4D interacting protein (myomegalin) (Pde4dip), transcript variant 1, mRNA [NM_001039376]	2.61511
A_52_P66130	Myo5b	Mus musculus myosin Vb (Myo5b), mRNA [NM_201600]	2.61427
A_52_P407171	2210421G13Rik	Mus musculus RIKEN cDNA 2210421G13 gene (2210421G13Rik), mRNA [NM_175391]	2.60836
A_51_P468742	6330409N04Rik	Mus musculus RIKEN cDNA 6330409N04 gene (6330409N04Rik), mRNA [NM_025697]	2.60822
A_52_P656418	Met	Mus musculus met proto-oncogene (Met), mRNA [NM_008591]	2.60707
A_51_P183940	Stk39	Mus musculus serine/threonine kinase 39, STE20/SPS1 homolog (yeast) (Stk39), mRNA [NM_016866]	2.60508
A_51_P110576	Lgmn	Mus musculus legumain (Lgmn), mRNA [NM_011175]	2.60367
A_51_P147684	Nr2f2	M.musculus mRNA for ARP-1. [X76653]	2.60322
A_51_P382152	Procr	Mus musculus protein C receptor, endothelial (Procr), mRNA [NM_011171]	2.59835
A_52_P111031	Pcdh17	Mus musculus protocadherin 17 (Pcdh17), mRNA [NM_001013753]	2.58875
A_52_P207289	Pde4dip	Mus musculus phosphodiesterase 4D interacting protein (myomegalin) (Pde4dip), transcript variant 2, mRNA [NM_178080]	2.58643
A_52_P160896	Kynu	Mus musculus kynureninase (L-kynurenine hydrolase), mRNA (cDNA clone MGC:30315 IMAGE:5136970), complete cds. [BC026950]	2.58559
A_52_P668442	Megf11	Mus musculus mRNA for mKIAA1781 protein [AK122555]	2.58532
A_52_P271528	Psrc1	Mus musculus proline/serine-rich coiled-coil 1 (Psrc1), mRNA [NM_019976]	2.58388
A_52_P299535	AW548124	Mus musculus expressed sequence AW548124 (AW548124), mRNA [NM_134117]	2.58315
A_52_P218224	Syt7	Mus musculus synaptotagmin VII (Syt7), transcript variant 3, mRNA [NM_173068]	2.58033
A_52_P382926	Ell3	Mus musculus elongation factor RNA polymerase II-like 3 (Ell3), mRNA [NM_145973]	2.57912
A_52_P463235	5730557B15Rik	Mus musculus RIKEN cDNA 5730557B15 gene (5730557B15Rik), transcript variant 2, mRNA [NM_027496]	2.576
A_52_P361993	3110050N22Rik	Mus musculus RIKEN cDNA 3110050N22 gene (3110050N22Rik), mRNA [NM_173181]	2.57398
A_52_P579448	1810007P19Rik	Mus musculus RIKEN cDNA 1810007P19 gene (1810007P19Rik), mRNA [NM_172701]	2.57391
A_51_P501248	Sphk1	Mus musculus sphingosine kinase 1 (Sphk1), transcript variant 2, mRNA [NM_025367]	2.57317
A_51_P315890	Kcnk6	Mus musculus potassium inwardly-rectifying channel, subfamily K, member 6 (Kcnk6), mRNA [NM_001033525]	2.57023
A_51_P519696	Mras	Mus musculus muscle and microspikes RAS (Mras), mRNA [NM_008624]	2.56798
A_51_P310967	Aifm2	Mus musculus apoptosis-inducing factor, mitochondrion-associated 2 (Aifm2), transcript variant 1, mRNA [NM_153779]	2.56628
A_52_P566681	Gpm6a	Mus musculus glycoprotein m6a (Gpm6a), mRNA [NM_153581]	2.56201
A_51_P328150	4933437K13Rik	Mus musculus RIKEN cDNA 4933437K13 gene (4933437K13Rik), mRNA [NM_028964]	2.5615
A_51_P343757	Ptpn3	Mus musculus protein tyrosine phosphatase, non-receptor type 3 (Ptpn3), mRNA [NM_011207]	2.55613
A_52_P362925	A630072M18Rik	Mus musculus 3 days neonate thymus cDNA, RIKEN full-length enriched library, clone:A630072M18 product:unclassifiable, full insert sequence. [AK042225]	2.55405
A_51_P350748	Zcchc18	Mus musculus zinc finger, CCHC domain containing 18 (Zcchc18), transcript variant 3, mRNA [NM_025893]	2.55164
A_51_P125205	Aqp1	Mus musculus aquaporin 1 (Aqp1), mRNA [NM_007472]	2.55015
A_52_P538490	Klk7	Mus musculus kallikrein related-peptidase 7 (chymotryptic, stratum corneum) (Klk7), mRNA [NM_011872]	2.54955
A_51_P159367	Myo16	Mus musculus RIKEN cDNA C230040D10 gene, mRNA (cDNA clone IMAGE:30544520) [BC082311]	2.54443
A_52_P466147	Rarres2	Mus musculus retinoic acid receptor responder (tazarotene induced) 2 (Rarres2), mRNA [NM_027852]	2.54408
A_51_P507899	Ttc8	Mus musculus tetratricopeptide repeat domain 8 (Ttc8), transcript variant 1, mRNA [NM_029553]	2.54309
A_52_P306327	Igf1	Mus musculus adult male liver tumor cDNA, RIKEN full-length enriched library, clone:C730016P09 product:unclassifiable, full insert sequence [AK050118]	2.54304
A_52_P51078	Ctsh	Mus musculus cathepsin H (Ctsh), mRNA [NM_007801]	2.54123
A_52_P495869	Mafb	Mus musculus v-maf musculoaponeurotic fibrosarcoma oncogene family, protein B (avian) (Mafb), mRNA [NM_010658]	2.54009
A_52_P310511	Car6	Mus musculus carbonic anhydrase 6 (Car6), mRNA [NM_009802]	2.53875
A_51_P393226	H2-Eb1	Mouse mRNA for I-A beta NOD. [X52641]	2.53636
A_52_P383066	Il15	Mus musculus mRNA for shorter isoform of interleukin 15, partial cds. [AB022307]	2.5356
A_51_P389751	Relb	Mus musculus avian reticuloendotheliosis viral (v-rel) oncogene related B (Relb), mRNA [NM_009046]	2.52957
A_51_P434697	Ube2e2	Mus musculus ubiquitin-conjugating enzyme E2E 2 (UBC4/5 homolog, yeast) (Ube2e2), mRNA [NM_144839]	2.52838
A_51_P454196	Sh2d4a	Mus musculus adult male stomach cDNA, RIKEN full-length enriched library, clone:2210402M20 product:hypothetical Src homology 2 (SH2) domain containing protein, full insert sequence. [AK008803]	2.52625
A_52_P329398	Atp12a	Mus musculus ATPase, H+/K+ transporting, nongastric, alpha polypeptide (Atp12a), mRNA [NM_138652]	2.52215
A_52_P593200	Srxn1	Mus musculus sulfiredoxin 1 homolog (S. cerevisiae) (Srxn1), mRNA [NM_029688]	2.5215
A_51_P461665	Cxcl9	Mus musculus chemokine (C-X-C motif) ligand 9 (Cxcl9), mRNA [NM_008599]	2.52016
A_51_P431737	Cth	Mus musculus cystathionase (cystathionine gamma-lyase) (Cth), mRNA [NM_145953]	2.51484
A_51_P182131	5330417C22Rik	Mus musculus RIKEN cDNA 5330417C22 gene (5330417C22Rik), mRNA [NM_001033304]	2.51455
A_51_P330331	Cybb	Mus musculus cytochrome b-245, beta polypeptide (Cybb), mRNA [NM_007807]	2.5113
A_52_P288750	Gm527	Mus musculus gene model 527, (NCBI) (Gm527), mRNA [NM_001025605]	2.50969
A_51_P515446	Cyp39a1	Mus musculus cytochrome P450, family 39, subfamily a, polypeptide 1 (Cyp39a1), mRNA [NM_018887]	2.50825
A_52_P666855	Ksr1	Mus musculus adult male bone cDNA, RIKEN full-length enriched library, clone:9830132H07 product:kinase suppressor of ras, full insert sequence [AK137532]	2.50787
A_52_P504254	9530008L14Rik	Mus musculus RIKEN cDNA 9530008L14 gene (9530008L14Rik), mRNA [NM_175417]	2.50024
A_52_P353698	Clec4a2	Mus musculus C-type lectin domain family 4, member a2 (Clec4a2), mRNA [NM_011999]	2.49884
A_51_P207763	Serpinb3b	Mus musculus serine (or cysteine) peptidase inhibitor, clade B (ovalbumin), member 3B (Serpinb3b), mRNA [NM_198680]	2.49826
A_51_P520191	Gpr35	Mus musculus G protein-coupled receptor 35 (Gpr35), mRNA [NM_022320]	2.49665
A_51_P247114	H2-Bl	Mus musculus histocompatibility 2, blastocyst (H2-Bl), mRNA [NM_008199]	2.49123
A_51_P142861	Casp1	Mus musculus caspase 1 (Casp1), mRNA [NM_009807]	2.49013
A_52_P26737	Coch	Mus musculus coagulation factor C homolog (Limulus polyphemus) (Coch), mRNA [NM_007728]	2.48661
A_52_P238027	Lyzs	Mus musculus lysozyme (Lyzs), mRNA [NM_017372]	2.4866
A_52_P1391	H2-DMb2	Mus musculus histocompatibility 2, class II, locus Mb2 (H2-DMb2), mRNA [NM_010388]	2.48318
A_51_P446886	5730409E04Rik	Mus musculus adult male eyeball cDNA, RIKEN full-length enriched library, clone:7530403E16 product:unclassifiable, full insert sequence. [AK033039]	2.48297
A_52_P320279	AI842396	Mus musculus expressed sequence AI842396 (AI842396), mRNA [NM_213729]	2.48139
A_51_P181319	Dcxr	Mus musculus dicarbonyl L-xylulose reductase (Dcxr), mRNA [NM_026428]	2.48095
A_51_P455208	Ptpn13	Mus musculus protein tyrosine phosphatase, non-receptor type 13 (Ptpn13), mRNA [NM_011204]	2.48035
A_51_P407028	Car4	Mus musculus carbonic anhydrase 4 (Car4), mRNA [NM_007607]	2.47996
A_52_P354286	Dab1	Mus musculus disabled homolog 1 (Drosophila) (Dab1), transcript variant 1, mRNA [NM_010014]	2.47674
A_51_P286946	2310007H09Rik	Mus musculus RIKEN cDNA 2310007H09 gene (2310007H09Rik), mRNA [NM_029609]	2.47649
A_52_P616224	Abcc9	Mus musculus ATP-binding cassette, sub-family C (CFTR/MRP), member 9 (Abcc9), transcript variant 2, mRNA [NM_021041]	2.47581
A_51_P271835	Tdrd7	Mus musculus tudor domain containing 7 (Tdrd7), mRNA [NM_146142]	2.47266
A_52_P191364	A430106J12Rik	Mus musculus RIKEN cDNA A430106J12 gene (A430106J12Rik), mRNA [NM_176841]	2.47153
A_52_P239511	Pde1c	Mus musculus adult male pituitary gland cDNA, RIKEN full-length enriched library, clone:5330411B21 product:phosphodiesterase 1C, full insert sequence. [AK030423]	2.4715
A_52_P366980	Tspan17	Mus musculus tetraspanin 17 (Tspan17), mRNA [NM_028841]	2.468
A_51_P260730	Syt11	Mus musculus synaptotagmin XI (Syt11), mRNA [NM_018804]	2.46677
A_51_P262964	Ednrb	Mus musculus endothelin receptor type B (Ednrb), mRNA [NM_007904]	2.46373
A_51_P355427	Timp4	Mus musculus tissue inhibitor of metalloproteinase 4 (Timp4), mRNA [NM_080639]	2.46355
A_52_P508391	Dkk1	Mus musculus dickkopf homolog 1 (Xenopus laevis) (Dkk1), mRNA [NM_010051]	2.46116
A_51_P215530	Rnf180	Mus musculus bone marrow macrophage cDNA, RIKEN full-length enriched library, clone:I830028M19 product:hypothetical Zn-finger, RING/Zinc finger RING-type profile containing protein, full insert sequence. [AK151379]	2.46107
A_52_P488666	Susd2	Mus musculus sushi domain containing 2 (Susd2), mRNA [NM_027890]	2.46102
A_51_P468005	Fmo5	Mus musculus flavin containing monooxygenase 5 (Fmo5), mRNA [NM_010232]	2.46094
A_51_P286378	9430020K01Rik	Mus musculus 18-day embryo whole body cDNA, RIKEN full-length enriched library, clone:1110056P05 product:unclassifiable, full insert sequence. [AK004276]	2.45833
A_52_P507626	Nbea	Mus musculus 7 days neonate cerebellum cDNA, RIKEN full-length enriched library, clone:A730058H13 product:neurobeachin, full insert sequence. [AK043125]	2.45513
A_51_P168789	Xylb	Mus musculus xylulokinase homolog (H. influenzae), mRNA (cDNA clone IMAGE:4211747), partial cds. [BC026406]	2.4511
A_52_P410449	Il4i1	Mus musculus interleukin 4 induced 1 (Il4i1), mRNA [NM_010215]	2.44844
A_52_P478103	A930038C07Rik	Mus musculus RIKEN cDNA A930038C07 gene (A930038C07Rik), mRNA [NM_172399]	2.44658
A_52_P338066	Ubd	Mus musculus ubiquitin D (Ubd), mRNA [NM_023137]	2.44614
A_51_P436839	Lsr	Mus musculus lipolysis stimulated lipoprotein receptor (Lsr), mRNA [NM_017405]	2.44566
A_51_P248031	9530096D07Rik	Mus musculus adult male urinary bladder cDNA, RIKEN full-length enriched library, clone:9530096D07 product:unclassifiable, full insert sequence [AK035722]	2.44483
A_51_P362973	Arfgap3	Mus musculus ADP-ribosylation factor GTPase activating protein 3 (Arfgap3), mRNA [NM_025445]	2.44363
A_51_P511787	Casp4	Mus musculus caspase 4, apoptosis-related cysteine peptidase (Casp4), mRNA [NM_007609]	2.43819
A_52_P312102	Sema3g	Mus musculus cDNA fis, clone TRACH3033868, highly similar to Homo sapiens semaphorin sem2 [AK129018]	2.43761
A_51_P378789	Cxcl13	Mus musculus chemokine (C-X-C motif) ligand 13 (Cxcl13), mRNA [NM_018866]	2.4372
A_52_P244005	Cd80	Mus musculus CD80 antigen (Cd80), mRNA [NM_009855]	2.43546
A_51_P286357	Emr4	Mus musculus EGF-like module containing, mucin-like, hormone receptor-like sequence 4 (Emr4), mRNA [NM_139138]	2.43348
A_52_P378493	1700021K02Rik	Mus musculus RIKEN cDNA 1700021K02 gene (1700021K02Rik), transcript variant 1, mRNA [NM_001017433]	2.4306
A_51_P297900	Syt1	Mus musculus synaptotagmin I (Syt1), mRNA [NM_009306]	2.42582
A_52_P103929	Syt1	Mus musculus synaptotagmin I (Syt1), mRNA [NM_009306]	2.42572
A_51_P167156	Dsg1b	Mus musculus desmoglein 1 beta (Dsg1b), mRNA [NM_181682]	2.42509
A_51_P229536	Nqo2	Mus musculus NAD(P)H dehydrogenase, quinone 2 (Nqo2), mRNA [NM_020282]	2.42493
A_52_P359061	Pfn2	Mus musculus profilin 2 (Pfn2), mRNA [NM_019410]	2.42398
A_52_P404469	Rhbdl2	Mus musculus adult male colon cDNA, RIKEN full-length enriched library, clone:9030006F14 product:hypothetical protein, full insert sequence [AK162292]	2.42133
A_52_P426605	Slc15a2	Mus musculus solute carrier family 15 (H+/peptide transporter), member 2 (Slc15a2), mRNA [NM_021301]	2.42048
A_52_P444628	Cybb	Mus musculus cytochrome b-245, beta polypeptide (Cybb), mRNA [NM_007807]	2.42021
A_52_P467389	Slc15a3	Mus musculus solute carrier family 15, member 3 (Slc15a3), mRNA [NM_023044]	2.41929
A_51_P425798	C130038G02Rik	Mus musculus RIKEN cDNA C130038G02 gene (C130038G02Rik), transcript variant 2, mRNA [NM_029920]	2.41566
A_52_P195135	Oosp1	Mus musculus oocyte secreted protein 1 (Oosp1), mRNA [NM_133353]	2.41498
A_52_P227137	Gcnt1	Mus musculus glucosaminyl (N-acetyl) transferase 1, core 2 (Gcnt1), mRNA [NM_010265]	2.41055
A_52_P94845	Nicn1	Mus musculus nicolin 1 (Nicn1), mRNA [NM_025449]	2.40944
A_51_P134030	Oas1e	Mus musculus 2'-5' oligoadenylate synthetase 1E (Oas1e), mRNA [NM_145210]	2.40898
A_52_P15461	Il15	Mus musculus interleukin 15 (Il15), mRNA [NM_008357]	2.40825
A_51_P421559	Bspry	Mus musculus B-box and SPRY domain containing (Bspry), mRNA [NM_138653]	2.40403
A_51_P146753	Csf2rb2	Mus musculus colony stimulating factor 2 receptor, beta 2, low-affinity (granulocyte-macrophage) (Csf2rb2), mRNA [NM_007781]	2.4036
A_51_P472970	Myo6	Mus musculus unconventional myosin VI (sv) mRNA, complete cds. [U49739]	2.39426
A_51_P406466	Ankrd35	Mus musculus ankyrin repeat domain 35 (Ankrd35), mRNA [NM_001081139]	2.39303
A_51_P187253	Irf8	Mus musculus interferon regulatory factor 8 (Irf8), mRNA [NM_008320]	2.39153
A_51_P353895	Sult1c2	Mus musculus sulfotransferase family, cytosolic, 1C, member 2 (Sult1c2), mRNA [NM_026935]	2.39044
A_51_P427171	9030625A04Rik	Mus musculus RIKEN cDNA 9030625A04 gene (9030625A04Rik), mRNA [NM_172488]	2.38807
A_52_P462332	Vcam1	Mus musculus 0 day neonate kidney cDNA, RIKEN full-length enriched library, clone:D630011E21 product:vascular cell adhesion molecule 1, full insert sequence [AK085320]	2.38759
A_51_P491300	Myo3b	Mus musculus myosin IIIB (Myo3b), mRNA [NM_177376]	2.38566
A_51_P479311	Gstm1	Mus musculus glutathione S-transferase, mu 1 (Gstm1), mRNA [NM_010358]	2.38405
A_51_P282144	Adam23	Mus musculus a disintegrin and metallopeptidase domain 23 (Adam23), mRNA [NM_011780]	2.38367
A_52_P280114	Dock4	Mus musculus dedicator of cytokinesis 4 (Dock4), mRNA [NM_172803]	2.38139
A_51_P313566	Lmna	Mus musculus lamin A (Lmna), transcript variant 2, mRNA [NM_019390]	2.37702
A_52_P386584	Ces7	Mus musculus adult male epididymis cDNA, RIKEN full-length enriched library, clone:9230119C02 product:unclassifiable, full insert sequence. [AK020360]	2.3747
A_51_P263591	Pank1	Mus musculus pantothenate kinase 1 (Pank1), mRNA [NM_023792]	2.37331
A_51_P241601	Selm	Mus musculus 15 days embryo head cDNA, RIKEN full-length enriched library, clone:D930016B10 product:selenoprotein M, full insert sequence. [AK086243]	2.37118
A_51_P225484	Epyc	Mus musculus epiphycan (Epyc), mRNA [NM_007884]	2.37115
A_51_P309917	Itga8	Mus musculus integrin alpha 8 (Itga8), mRNA [NM_001001309]	2.37079
A_52_P682330	Psd3	Mus musculus cDNA, RIKEN full-length enriched library, clone:M5C1087L04 product:hypothetical Spectrin [AK147606]	2.37051
A_52_P256929	Mras	Mus musculus muscle and microspikes RAS (Mras), mRNA [NM_008624]	2.36551
A_51_P509530	Cybrd1	Mus musculus 10 days neonate skin cDNA, RIKEN full-length enriched library, clone:4732493J20 product:hypothetical protein, full insert sequence. [AK029112]	2.36446
A_52_P368473	Mid2	Mus musculus midline 2 (Mid2), mRNA [NM_011845]	2.3637
A_51_P457187	Tnfrsf13c	Mus musculus tumor necrosis factor receptor superfamily, member 13c (Tnfrsf13c), mRNA [NM_028075]	2.36169
A_52_P455764	Pard6b	Mus musculus par-6 (partitioning defective 6) homolog beta (C. elegans), mRNA (cDNA clone MGC:35871 IMAGE:2655658), complete cds [BC025147]	2.35679
A_51_P363681	Mfap5	Mus musculus microfibrillar associated protein 5 (Mfap5), mRNA [NM_015776]	2.35546
A_51_P146576	Arl6	Mus musculus ADP-ribosylation factor-like 6 (Arl6), mRNA [NM_019665]	2.35337
A_51_P458008	Wscd1	Mus musculus ES cells cDNA, RIKEN full-length enriched library, clone:C330006H24 product:inferred: Similar to KIAA0789 gene product {Homo sapiens}, full insert sequence. [AK049137]	2.35252
A_51_P246317	Mt2	Mus musculus metallothionein 2 (Mt2), mRNA [NM_008630]	2.34621
A_51_P164835	Ppl	Mus musculus periplakin (Ppl), mRNA [NM_008909]	2.34487
A_51_P120470	Cd68	Mus musculus CD68 antigen (Cd68), mRNA [NM_009853]	2.33896
A_52_P188874	Dnahc9	PREDICTED: Mus musculus dynein, axonemal, heavy chain 9, transcript variant 1 (Dnahc9), mRNA [XM_110968]	2.33866
A_51_P490997	Gas2l1	M.musculus mRNA polyA site sequence. [M89786]	2.33852
A_52_P683598	H2-Ab1	Mus musculus histocompatibility 2, class II antigen A, beta 1 (H2-Ab1), mRNA [NM_207105]	2.33791
A_51_P119760	H2-Aa	Mus musculus histocompatibility 2, class II antigen A, alpha (H2-Aa), mRNA [NM_010378]	2.33769
A_52_P668327	D930028F11Rik	Mus musculus 15 days embryo head cDNA, RIKEN full-length enriched library, clone:D930028F11 product:unclassifiable, full insert sequence. [AK021362]	2.33734
A_52_P311787	Axl	Mus musculus AXL receptor tyrosine kinase (Axl), mRNA [NM_009465]	2.33381
A_51_P325904	Inhbb	Mus musculus inhibin beta-B (Inhbb), mRNA [NM_008381]	2.33003
A_52_P682382	Scd1	Mus musculus stearoyl-Coenzyme A desaturase 1 (Scd1), mRNA [NM_009127]	2.32901
A_51_P203393	5730557B15Rik	Mus musculus activated spleen cDNA, RIKEN full-length enriched library, clone:F830008C18 product:hypothetical Ankyrin repeat region circular profile/Yeast DNA-binding domain containing protein, full insert sequence. [AK089667]	2.32886
A_52_P409746	Serpinc1	Mus musculus serine (or cysteine) peptidase inhibitor, clade C (antithrombin), member 1 (Serpinc1), mRNA [NM_080844]	2.32829
A_52_P62444	Syn2	Mus musculus 0 day neonate head cDNA, RIKEN full-length enriched library, clone:4831410C22 product:synapsin II, full insert sequence. [AK029181]	2.32471
A_52_P280044	Adam19	Mus musculus a disintegrin and metallopeptidase domain 19 (meltrin beta) (Adam19), mRNA [NM_009616]	2.32438
A_51_P426792	Atp4a	Mus musculus gastric H(+)-K(+)-ATPase alpha subunit mRNA, complete cds. [U17282]	2.32341
A_52_P77245	Snx8	Mus musculus sorting nexin 8 (Snx8), mRNA [NM_172277]	2.3189
A_51_P135012	Rhpn2	Mus musculus rhophilin, Rho GTPase binding protein 2 (Rhpn2), mRNA [NM_027897]	2.31763
A_51_P274080	A830039N20Rik	Mus musculus 10 days neonate cortex cDNA, RIKEN full-length enriched library, clone:A830039N20 product:hypothetical protein, full insert sequence. [AK043847]	2.31217
A_51_P258098	Tmem176a	Mus musculus transmembrane protein 176A (Tmem176a), mRNA [NM_025326]	2.31134
A_51_P298190	Sbf2	Mus musculus SET binding factor 2, mRNA (cDNA clone IMAGE:3668035), partial cds. [BC015069]	2.30827
A_52_P69558	LOC666661	PREDICTED: Mus musculus hypothetical protein LOC193676 (LOC193676), mRNA [XM_001003829]	2.30597
A_52_P588881	Iqgap3	Mus musculus IQ motif containing GTPase activating protein 3 (Iqgap3), mRNA [NM_001033484]	2.30482
A_51_P125745	Asns	Mus musculus asparagine synthetase (Asns), mRNA [NM_012055]	2.30408
A_52_P146877	H2-DMb2	Mus musculus histocompatibility 2, class II, locus Mb2 (H2-DMb2), mRNA [NM_010388]	2.30398
A_52_P332105	Ddhd1	Mus musculus DDHD domain containing 1 (Ddhd1), transcript variant 3, mRNA [NM_001042719]	2.30371
A_52_P217710	Fzd6	Mus musculus frizzled homolog 6 (Drosophila) (Fzd6), mRNA [NM_008056]	2.30299
A_51_P159206	Pld1	Mus musculus phospholipase D1 (Pld1), mRNA [NM_008875]	2.29914
A_51_P141467	Col14a1	Mus musculus procollagen, type XIV, alpha 1 (Col14a1), mRNA [NM_181277]	2.29829
A_51_P118704	Cyp4b1	Mus musculus cytochrome P450, family 4, subfamily b, polypeptide 1 (Cyp4b1), mRNA [NM_007823]	2.29729
A_51_P164296	Adamdec1	Mus musculus ADAM-like, decysin 1 (Adamdec1), mRNA [NM_021475]	2.29412
A_51_P516860	Rapgef5	Mus musculus mRNA for mKIAA0277 protein [AK122234]	2.29401
A_52_P671543	Pomc1	Mus musculus pro-opiomelanocortin-alpha (Pomc1), mRNA [NM_008895]	2.29341
A_51_P331805	Kctd15	Mus musculus potassium channel tetramerisation domain containing 15 (Kctd15), mRNA [NM_146188]	2.28988
A_51_P182572	Phactr1	Mus musculus phosphatase and actin regulator 1 (Phactr1), transcript variant 1, mRNA [NM_198419]	2.28917
A_52_P162486	Bgn	Mus musculus biglycan (Bgn), mRNA [NM_007542]	2.28917
A_52_P613528	Clec4b1	Mus musculus C-type lectin domain family 4, member b1 (Clec4b1), mRNA [NM_027218]	2.28906
A_51_P281586	Cnnm2	Mus musculus cyclin M2 (Cnnm2), mRNA [NM_033569]	2.28822
A_52_P298801	Akap7	Mus musculus A kinase (PRKA) anchor protein 7 (Akap7), mRNA [NM_018747]	2.28625
A_51_P467798	Niban	Mus musculus niban protein (Niban), mRNA [NM_022018]	2.28599
A_51_P321150	Lyzs	Mus musculus lysozyme (Lyzs), mRNA [NM_017372]	2.27998
A_51_P354265	Serpinb9	Mus musculus serine (or cysteine) peptidase inhibitor, clade B, member 9 (Serpinb9), mRNA [NM_009256]	2.27797
A_51_P410260	Pip5k1b	Mus musculus phosphatidylinositol-4-phosphate 5-kinase, type 1 beta (Pip5k1b), mRNA [NM_008846]	2.27236
A_51_P204031	Hdac9	Mus musculus histone deacetylase 9 (Hdac9), mRNA [NM_024124]	2.27063
A_52_P677744	Ptger3	Mus musculus prostaglandin E receptor 3 (subtype EP3) (Ptger3), mRNA [NM_011196]	2.26856
A_52_P300445	Atp4a	Mus musculus ATPase, H+/K+ exchanging, gastric, alpha polypeptide (Atp4a), mRNA [NM_018731]	2.26839
A_51_P401069	1600016N20Rik	Mus musculus RIKEN cDNA 1600016N20 gene (1600016N20Rik), mRNA [NM_028050]	2.26807
A_51_P414915	Mep1a	Mus musculus meprin 1 alpha (Mep1a), mRNA [NM_008585]	2.26713
A_51_P295237	Lrp11	Mus musculus low density lipoprotein receptor-related protein 11 (Lrp11), mRNA [NM_172784]	2.26235
A_52_P97699	D430019H16Rik	Mus musculus RIKEN cDNA D430019H16 gene, mRNA (cDNA clone IMAGE:6834465), partial cds [BC058677]	2.26065
A_51_P445574	Nags	Mus musculus N-acetylglutamate synthase (Nags), transcript variant 2, mRNA [NM_178053]	2.25998
A_52_P515094	Tmem176a	Mus musculus transmembrane protein 176A (Tmem176a), mRNA [NM_025326]	2.25863
A_52_P544560	Slc22a15	PREDICTED: Mus musculus RIKEN cDNA 2610034P21 gene (2610034P21Rik), mRNA [XM_991082]	2.25824
A_51_P293489	BC013481	Mus musculus cDNA sequence BC013481 (BC013481), mRNA [NM_139065]	2.25721
A_51_P363801	Pgpep1	Mus musculus pyroglutamyl-peptidase I (Pgpep1), mRNA [NM_023217]	2.25576
A_51_P352687	2810055G22Rik	Mus musculus RIKEN cDNA 2810055G22 gene (2810055G22Rik), mRNA [NM_080561]	2.25189
A_52_P172665	4921533L14Rik	Mus musculus RIKEN cDNA 4921533L14 gene (4921533L14Rik), mRNA [NM_026604]	2.2505
A_52_P330694	Tle1	Mus musculus truncated groucho protein GRG1-S (Tle1) mRNA, complete cds; alternatively spliced. [AY155196]	2.24764
A_51_P221512	Ppp1r2	Mus musculus protein phosphatase 1, regulatory (inhibitor) subunit 2 (Ppp1r2), mRNA [NM_025800]	2.2455
A_51_P444645	Lect1	Mus musculus leukocyte cell derived chemotaxin 1 (Lect1), mRNA [NM_010701]	2.24527
A_51_P278653	Rprm	Mus musculus reprimo, TP53 dependent G2 arrest mediator candidate (Rprm), mRNA [NM_023396]	2.24519
A_51_P494241	Bcl2a1b	Mus musculus B-cell leukemia/lymphoma 2 related protein A1b (Bcl2a1b), mRNA [NM_007534]	2.24274
A_51_P281089	S100a6	Mus musculus S100 calcium binding protein A6 (calcyclin) (S100a6), mRNA [NM_011313]	2.23989
A_51_P487298	Vasn	Mus musculus vasorin (Vasn), mRNA [NM_139307]	2.23965
A_52_P589754	Cadm1	Mus musculus cell adhesion molecule 1 (Cadm1), transcript variant 1, mRNA [NM_207675]	2.23844
A_51_P103222	Slc39a4	Mus musculus solute carrier family 39 (zinc transporter), member 4 (Slc39a4), mRNA [NM_028064]	2.23707
A_52_P409601	Cd40	Mus musculus CD40 antigen (Cd40), transcript variant 3, mRNA [NM_170701]	2.23628
A_51_P228354	Trp53inp2	Mus musculus transformation related protein 53 inducible nuclear protein 2 (Trp53inp2), mRNA [NM_178111]	2.23606
A_51_P157902	Cldn3	Mus musculus claudin 3 (Cldn3), mRNA [NM_009902]	2.23298
A_52_P620399	Nr2f2	Mus musculus nuclear receptor subfamily 2, group F, member 2 (Nr2f2), transcript variant 1, mRNA [NM_009697]	2.23253
A_52_P37091	Magi1	Mus musculus membrane associated guanylate kinase, WW and PDZ domain containing 1 (Magi1), transcript variant 4, mRNA [NM_001083321]	2.23192
A_51_P126864	Chst11	Mus musculus carbohydrate sulfotransferase 11 (Chst11), mRNA [NM_021439]	2.23145
A_51_P288916	Tmtc2	Mus musculus transmembrane and tetratricopeptide repeat containing 2 (Tmtc2), mRNA [NM_177368]	2.22936
A_51_P469480	Yes1	Mus musculus Yamaguchi sarcoma viral (v-yes) oncogene homolog 1 (Yes1), mRNA [NM_009535]	2.22856
A_51_P346668	Irf5	Mus musculus interferon regulatory factor 5 (Irf5), mRNA [NM_012057]	2.22813
A_52_P547273	Dock4	Mus musculus adult male medulla oblongata cDNA, RIKEN full-length enriched library, clone:6330411N01 product:RIKEN cDNA 6330411N01 gene, full insert sequence. [AK018161]	2.22328
A_52_P208222	Pde1c	Mus musculus phosphodiesterase 1C (Pde1c), transcript variant 2, mRNA [NM_001025568]	2.22288
A_51_P416771	Ranbp3l	Mus musculus RAN binding protein 3-like (Ranbp3l), mRNA [NM_198024]	2.22024
A_51_P464146	Ankrd56	Mus musculus ankyrin repeat domain 56 (Ankrd56), mRNA [NM_175270]	2.21953
A_51_P132013	Cysltr2	Mus musculus cysteinyl leukotriene receptor 2 (Cysltr2), mRNA [NM_133720]	2.21906
A_52_P485850	Mgam	PREDICTED: Mus musculus maltase-glucoamylase (Mgam), mRNA [XM_976153]	2.219
A_51_P119387	Tm4sf5	Mus musculus transmembrane 4 superfamily member 5 (Tm4sf5), mRNA [NM_029360]	2.2175
A_52_P266466	Snap91	Mus musculus 12 days embryo spinal ganglion cDNA, RIKEN full-length enriched library, clone:D130011L12 product:synaptosomal-associated protein, 91 kDa, full insert sequence. [AK051176]	2.21619
A_51_P117865	BC004044	Mus musculus cDNA sequence BC004044 (BC004044), mRNA [NM_030565]	2.2123
A_51_P394014	Qprt	Mus musculus quinolinate phosphoribosyltransferase (Qprt), mRNA [NM_133686]	2.21179
A_51_P423981	Ctss	Mus musculus cathepsin S (Ctss), mRNA [NM_021281]	2.20759
A_52_P617707	P4ha2	Mus musculus 0 day neonate eyeball cDNA, RIKEN full-length enriched library, clone:E130103J11 product:procollagen-proline, 2-oxoglutarate 4-dioxygenase (proline 4-hydroxylase), alpha II polypeptide, full insert sequence. [AK053504]	2.20718
A_51_P448563	Myo7a	Mus musculus myosin VIIa (Myo7a), mRNA [NM_008663]	2.20572
A_52_P419247	Trim2	Mus musculus tripartite motif protein 2 (Trim2), mRNA [NM_030706]	2.20543
A_51_P100997	Serpinb3c	Mus musculus 18-day embryo whole body cDNA, RIKEN full-length enriched library, clone:1110013A16 product:similar to SQUAMOUS CELL CARCINOMA ANTIGEN 2 [Mus musculus], full insert sequence. [AK003650]	2.19945
A_52_P96748	Ttc30b	Mus musculus tetratricopeptide repeat domain 30B (Ttc30b), mRNA [NM_028235]	2.19831
A_51_P309066	Fabp6	Mus musculus fatty acid binding protein 6, ileal (gastrotropin) (Fabp6), mRNA [NM_008375]	2.19601
A_52_P326713	Ccl25	Mus musculus chemokine (C-C motif) ligand 25 (Ccl25), mRNA [NM_009138]	2.19383
A_51_P275123	Psd3	Mus musculus pleckstrin and Sec7 domain containing 3, mRNA (cDNA clone MGC:6957 IMAGE:3153975), complete cds. [BC003498]	2.19349
A_51_P313067	Ccbe1	Mus musculus collagen and calcium binding EGF domains 1 (Ccbe1), mRNA [NM_178793]	2.19281
A_51_P309955	Arhgap28	Mus musculus Rho GTPase activating protein 28 (Arhgap28), mRNA [NM_172964]	2.18841
A_51_P222013	Rassf4	Mus musculus Ras association (RalGDS/AF-6) domain family 4 (Rassf4), mRNA [NM_178045]	2.18473
A_51_P220156	U46068	Mus musculus cDNA sequence U46068 (U46068), transcript variant 2, mRNA [NM_153418]	2.18298
A_52_P354823	Irf8	Mus musculus interferon regulatory factor 8 (Irf8), mRNA [NM_008320]	2.18071
A_52_P472324	Slpi	Mus musculus secretory leukocyte peptidase inhibitor (Slpi), mRNA [NM_011414]	2.18056
A_51_P200561	4930506M07Rik	Mus musculus RIKEN cDNA 4930506M07 gene (4930506M07Rik), mRNA [NM_175172]	2.17756
A_51_P229676	Plscr1	Mus musculus phospholipid scramblase 1 (Plscr1), mRNA [NM_011636]	2.17611
A_52_P398158	Tspan33	Mus musculus tetraspanin 33 (Tspan33), mRNA [NM_146173]	2.17604
A_52_P654841	Plscr1	Mus musculus phospholipid scramblase 1 (Plscr1), mRNA [NM_011636]	2.17421
A_51_P168792	Xylb	Mus musculus xylulokinase homolog (H. influenzae) (Xylb), mRNA [NM_001033209]	2.17305
A_51_P477522	Hesx1	Mus musculus homeo box gene expressed in ES cells (Hesx1), mRNA [NM_010420]	2.17228
A_51_P353946	Il11ra1	Mus musculus interleukin 11 receptor, alpha chain 1 (Il11ra1), mRNA [NM_010549]	2.17219
A_52_P183752	Cpd	Mus musculus adult male medulla oblongata cDNA, RIKEN full-length enriched library, clone:6330543G03 product:unclassifiable, full insert sequence [AK134736]	2.17005
A_51_P141580	Dpp10	Mus musculus dipeptidylpeptidase 10 (Dpp10), mRNA [NM_199021]	2.16936
A_51_P159402	Gcat	Mus musculus glycine C-acetyltransferase (2-amino-3-ketobutyrate-coenzyme A ligase) (Gcat), mRNA [NM_013847]	2.1691
A_52_P153302	1810054D07Rik	Mus musculus RIKEN cDNA 1810054D07 gene (1810054D07Rik), mRNA [NM_027238]	2.16495
A_51_P402583	Gpld1	Mus musculus glycosylphosphatidylinositol specific phospholipase D1 (Gpld1), mRNA [NM_008156]	2.16489
A_52_P515336	Atp6v0a1	Mus musculus adult male corpora quadrigemina cDNA, RIKEN full-length enriched library, clone:B230316H04 product:unclassifiable, full insert sequence [AK045877]	2.1611
A_52_P874080	Ugt1a1	Mus musculus UDP glucuronosyltransferase 1 family, polypeptide A1 (Ugt1a1), mRNA [NM_201645]	2.16072
A_51_P229925	Chst7	Mus musculus carbohydrate (N-acetylglucosamino) sulfotransferase 7 (Chst7), mRNA [NM_021715]	2.15398
A_52_P639223	Bche	Mus musculus butyrylcholinesterase (Bche), mRNA [NM_009738]	2.1527
A_51_P299896	Ccl1	Mus musculus chemokine (C-C motif) ligand 1 (Ccl1), mRNA [NM_011329]	2.15045
A_51_P327996	Ccl22	Mus musculus chemokine (C-C motif) ligand 22 (Ccl22), mRNA [NM_009137]	2.1453
A_52_P555188	Kndc1	Mus musculus kinase non-catalytic C-lobe domain (KIND) containing 1 (Kndc1), mRNA [NM_177261]	2.13757
A_52_P134530	BC013481	Mus musculus bone marrow macrophage cDNA, RIKEN full-length enriched library, clone:I830096F22 product:unclassifiable, full insert sequence [AK152971]	2.13507
A_51_P210591	Fcer2a	Mus musculus Fc receptor, IgE, low affinity II, alpha polypeptide (Fcer2a), mRNA [NM_013517]	2.13458
A_51_P229675	Plscr1	Mus musculus phospholipid scramblase 1 (Plscr1), mRNA [NM_011636]	2.13368
A_51_P366704	Acox1	Mus musculus acyl-Coenzyme A oxidase 1, palmitoyl (Acox1), mRNA [NM_015729]	2.13128
A_52_P330950	5830404H04Rik	Mus musculus RIKEN cDNA 5830404H04 gene (5830404H04Rik), mRNA [NM_174847]	2.12872
A_52_P475738	Nln	Mus musculus neurolysin (metallopeptidase M3 family) (Nln), mRNA [NM_029447]	2.12369
A_51_P149714	Ms4a6d	Mus musculus membrane-spanning 4-domains, subfamily A, member 6D (Ms4a6d), mRNA [NM_026835]	2.12166
A_51_P452779	Pygl	Mus musculus liver glycogen phosphorylase (Pygl), mRNA [NM_133198]	2.12007
A_51_P303160	Arg1	Mus musculus arginase 1, liver (Arg1), mRNA [NM_007482]	2.11816
A_52_P75465	Gdpd1	Mus musculus glycerophosphodiester phosphodiesterase domain containing 1 (Gdpd1), mRNA [NM_025638]	2.11331
A_51_P114148	Foxn1	Mus musculus forkhead box N1 (Foxn1), mRNA [NM_008238]	2.11327
A_51_P477481	1110059M19Rik	Mus musculus cDNA clone IMAGE:30134658. [BC060289]	2.11299
A_52_P328044	Tle1	Mus musculus transducin-like enhancer of split 1, homolog of Drosophila E(spl) (Tle1), mRNA [NM_011599]	2.10925
A_51_P422893	Tmem14a	Mus musculus transmembrane protein 14A (Tmem14a), mRNA [NM_029398]	2.10711
A_51_P212068	Abp1	Mus musculus amiloride binding protein 1 (amine oxidase, copper-containing) (Abp1), mRNA [NM_029638]	2.10704
A_51_P242460	Fgf14	Mus musculus fibroblast growth factor 14 (Fgf14), transcript variant 1, mRNA [NM_010201]	2.10088
A_51_P451516	D10Ertd610e	Mus musculus DNA segment, Chr 10, ERATO Doi 610, expressed (D10Ertd610e), mRNA [NM_028027]	2.09836
A_52_P534583	Eraf	Mus musculus erythroid associated factor (Eraf), mRNA [NM_133245]	2.09691
A_51_P373163	Dock1	Mus musculus dedicator of cyto-kinesis 1 (Dock1), mRNA [NM_001033420]	2.09565
A_51_P183882	Tnfsf12	Mus musculus tumor necrosis factor (ligand) superfamily, member 12 (Tnfsf12), mRNA [NM_011614]	2.0948
A_52_P1116870	Twf1	Mus musculus twinfilin, actin-binding protein, homolog 1 (Drosophila) (Twf1), mRNA [NM_008971]	2.09165
A_52_P391130	Synj2	Mus musculus synaptojanin 2, mRNA (cDNA clone MGC:67830 IMAGE:6390688), complete cds. [BC058749]	2.0886
A_52_P254908	Mcf2l	Mus musculus mcf.2 transforming sequence-like (Mcf2l), mRNA [NM_178076]	2.08711
A_51_P424272	Mt4	Mus musculus metallothionein 4 (Mt4), mRNA [NM_008631]	2.08688
A_52_P1068320	Tnfrsf11a	Mus musculus tumor necrosis factor receptor superfamily, member 11a (Tnfrsf11a), mRNA [NM_009399]	2.0866
A_52_P198090	Snx16	Mus musculus sorting nexin 16 (Snx16), mRNA [NM_029068]	2.08533
A_52_P347053	Pcsk5	Mus musculus 0 day neonate lung cDNA, RIKEN full-length enriched library, clone:E030046G19 product:proprotein convertase subtilisin/kexin type 5, full insert sequence. [AK087337]	2.08243
A_51_P495581	Tlr1	Mus musculus toll-like receptor 1 (Tlr1), mRNA [NM_030682]	2.07939
A_51_P218937	Gjb6	Mus musculus gap junction membrane channel protein beta 6 (Gjb6), transcript variant 1, mRNA [NM_008128]	2.07766
A_51_P506045	Pgcp	Mus musculus plasma glutamate carboxypeptidase (Pgcp), mRNA [NM_176073]	2.0764
A_51_P328857	Abcc9	Mus musculus ATP-binding cassette, sub-family C (CFTR/MRP), member 9 (Abcc9), transcript variant 2, mRNA [NM_021041]	2.07595
A_51_P154987	Zfp296	Mus musculus zinc finger protein 296 (Zfp296), mRNA [NM_022409]	2.07471
A_51_P278868	H2-DMb1	Mus musculus histocompatibility 2, class II, locus Mb1 (H2-DMb1), mRNA [NM_010387]	2.07157
A_51_P275101	Chst11	Mus musculus carbohydrate sulfotransferase 11 (Chst11), mRNA [NM_021439]	2.07145
A_52_P605556	4930519N16Rik	Mus musculus RIKEN cDNA 4930519N16 gene (4930519N16Rik), mRNA [NM_029173]	2.06522
A_51_P427476	Mxra8	Mus musculus matrix-remodelling associated 8 (Mxra8), mRNA [NM_024263]	2.06513
A_51_P342126	4922503N01Rik	Mus musculus RIKEN cDNA 4922503N01 gene (4922503N01Rik), mRNA [NM_153392]	2.06348
A_52_P215106	BB220380	Mus musculus expressed sequence BB220380 (BB220380), transcript variant 2, mRNA [NM_001004435]	2.06188
A_51_P262079	H2-Q7	Mus musculus histocompatibility 2, Q region locus 7 (H2-Q7), mRNA [NM_010394]	2.05564
A_51_P232281	Pla2g2d	Mus musculus phospholipase A2, group IID (Pla2g2d), mRNA [NM_011109]	2.05465
A_51_P170795	Wdr40b	Mus musculus WD repeat domain 40B (Wdr40b), mRNA [NM_178739]	2.05311
A_51_P192042	Myh1	Mus musculus myosin, heavy polypeptide 1, skeletal muscle, adult (Myh1), mRNA [NM_030679]	2.05278
A_51_P444447	Cebpd	Mus musculus CCAAT/enhancer binding protein (C/EBP), delta (Cebpd), mRNA [NM_007679]	2.05044
A_51_P137604	Fcna	Mus musculus ficolin A (Fcna), mRNA [NM_007995]	2.05017
A_52_P314129	Pkia	Mus musculus protein kinase inhibitor, alpha (Pkia), mRNA [NM_008862]	2.05015
A_51_P395258	Pkia	Mus musculus inhibitor protein of cAMP-dependent protein kinase, complete cds. [M63554]	2.04926
A_51_P400543	Aif1	Mus musculus allograft inflammatory factor 1 (Aif1), mRNA [NM_019467]	2.04924
A_51_P273433	Prkg2	Mus musculus protein kinase, cGMP-dependent, type II (Prkg2), mRNA [NM_008926]	2.04768
A_51_P138189	Mthfs	Mus musculus 5, 10-methenyltetrahydrofolate synthetase (Mthfs), mRNA [NM_026829]	2.04672
A_52_P460734	Crhbp	Mus musculus corticotropin releasing hormone binding protein (Crhbp), mRNA [NM_198408]	2.04447
A_51_P455946	Rac3	Mus musculus RAS-related C3 botulinum substrate 3 (Rac3), mRNA [NM_133223]	2.04196
A_51_P470079	Il1r2	Mus musculus interleukin 1 receptor, type II (Il1r2), mRNA [NM_010555]	2.0406
A_51_P487869	Cyp4f16	Mus musculus cytochrome P450, family 4, subfamily f, polypeptide 16 (Cyp4f16), mRNA [NM_024442]	2.03973
A_52_P212686	Lrrk1	Mus musculus leucine-rich repeat kinase 1 (Lrrk1), mRNA [NM_146191]	2.03858
A_51_P202714	Ctnnal1	Mus musculus catenin (cadherin associated protein), alpha-like 1 (Ctnnal1), mRNA [NM_018761]	2.03857
A_51_P353221	Thbs4	Mus musculus thrombospondin 4 (Thbs4), mRNA [NM_011582]	2.03626
A_51_P304239	Loxl1	Mus musculus lysyl oxidase-like 1 (Loxl1), mRNA [NM_010729]	2.02874
A_51_P266546	3110050N22Rik	Mus musculus RIKEN cDNA 3110050N22 gene (3110050N22Rik), mRNA [NM_173181]	2.02638
A_51_P350058	Hbb-y	Mus musculus hemoglobin Y, beta-like embryonic chain (Hbb-y), mRNA [NM_008221]	2.02578
A_52_P325443	Arhgap29	Mus musculus Rho GTPase activating protein 29 (Arhgap29), mRNA [NM_172525]	2.02522
A_51_P285137	Dmxl2	PREDICTED: Mus musculus Dmx-like 2 (Dmxl2), mRNA [XM_358382]	2.02351
A_51_P161265	Ccl25	Mus musculus chemokine (C-C motif) ligand 25 (Ccl25), mRNA [NM_009138]	2.02232
A_51_P394040	Allc	Mus musculus allantoicase (Allc), mRNA [NM_053156]	2.02015
A_51_P199135	Cd83	Mus musculus CD83 antigen (Cd83), mRNA [NM_009856]	2.01975
A_52_P217437	Htra3	Mus musculus HtrA serine peptidase 3 (Htra3), transcript variant 1, mRNA [NM_030127]	2.0192
A_52_P231041	Centg2	Mus musculus centaurin, gamma 2 (Centg2), transcript variant 1, mRNA [NM_178119]	2.01722
A_51_P367240	Tspan33	Mus musculus tetraspanin 33 (Tspan33), mRNA [NM_146173]	2.01457
A_52_P69955	Tesc	Mus musculus tescalcin (Tesc), mRNA [NM_021344]	2.01454
A_51_P136355	Gng11	Mus musculus guanine nucleotide binding protein (G protein), gamma 11 (Gng11), mRNA [NM_025331]	2.01093
A_52_P613653	Tmem41b	Mus musculus transmembrane protein 41B (Tmem41b), mRNA [NM_153525]	2.00891
A_52_P602091	Csf1r	Mus musculus colony stimulating factor 1 receptor (Csf1r), mRNA [NM_001037859]	2.00828
A_51_P256827	S100a8	Mus musculus S100 calcium binding protein A8 (calgranulin A) (S100a8), mRNA [NM_013650]	2.00714
A_52_P339154	Tmem14a	Mus musculus transmembrane protein 14A (Tmem14a), mRNA [NM_029398]	2.00562
A_51_P328850	Abcc9	Mus musculus ATP-binding cassette, sub-family C (CFTR/MRP), member 9 (Abcc9), transcript variant 2, mRNA [NM_021041]	2.00549
A_52_P686750	Glt28d2	Mus musculus glycosyltransferase 28 domain containing 2 (Glt28d2), mRNA [NM_177130]	2.00365
A_51_P470715	Cish	Mus musculus cytokine inducible SH2-containing protein (Cish), mRNA [NM_009895]	2.0035
A_52_P90507	Mfsd9	Mus musculus major facilitator superfamily domain containing 9 (Mfsd9), mRNA [NM_172499]	2.00143
A_51_P215475	Ptprb	Mus musculus protein tyrosine phosphatase, receptor type, B (Ptprb), mRNA [NM_029928]	2.00036
Fold Change > 2.0, P-value < 0.01
