# Supplementary material for: Meis1 Is Required for the Maintenance of Postnatal Thymic Epithelial Cells
Source: PLoS One. 2014 Mar 4;9(3):e89885. doi: 10.1371/journal.pone.0089885 (PMC3942356; doi:10.1371/journal.pone.0089885)
Supplement: Table S3 — Thymic stromal signature genes preferentially expressed in Meis1high TECs that were down-regulated upon Meis1 deletion. (XLS) [file pone.0089885.s009.xls]

## Sheet: Supplementary Table 3
Table S3. Thymic stromal signature genes preferentially expressed in Meis1high TECs that were down-regulated upon Meis1 deletion.
ID	Gene.Symbol	Gene. Description	WT vs KO
A_52_P89623	Sccpdh	Mus musculus 10 days neonate cerebellum cDNA, RIKEN full-length enriched library, clone:B930069B02 product:unclassifiable, full insert sequence [AK081021]	0.142381
A_52_P440621	4632411J06Rik	Mus musculus RIKEN cDNA 4632411J06 gene (4632411J06Rik), mRNA [NM_175279]	0.168269
A_51_P213045	Smoc2	Mus musculus SPARC related modular calcium binding 2 (Smoc2), mRNA [NM_022315]	0.170369
A_52_P142870	Slit2	Mus musculus adult male hypothalamus cDNA, RIKEN full-length enriched library, clone:A230065A06 product:unclassifiable, full insert sequence. [AK038807]	0.187237
A_51_P501803	Hoxa2	Mus musculus homeo box A2 (Hoxa2), mRNA [NM_010451]	0.197066
A_52_P446364	Lgi2	Mus musculus mRNA for mKIAA1916 protein. [AK122570]	0.197689
A_51_P144364	Chn2	Mus musculus 11 days pregnant adult female ovary and uterus cDNA, RIKEN full-length enriched library, clone:5033424B07 product:BETA-CHIMAERIN (BETA-CHIMERIN) homolog [Homo sapiens], full insert sequence. [AK030336]	0.217306
A_52_P207278	Plod3	Mus musculus procollagen-lysine, 2-oxoglutarate 5-dioxygenase 3 (Plod3), mRNA [NM_011962]	0.224303
A_52_P1131821	Dlg2	Mus musculus adult female vagina cDNA, RIKEN full-length enriched library, clone:9930031L10 product:unclassifiable, full insert sequence. [AK036972]	0.226263
A_52_P177454	Rab34	Mus musculus adult male corpora quadrigemina cDNA, RIKEN full-length enriched library, clone:B230206A14 product:unclassifiable, full insert sequence [AK045474]	0.227827
A_52_P375455	Prkce	Mus musculus protein kinase C, epsilon (Prkce), mRNA [NM_011104]	0.22879
A_52_P402786	Prom1	Mus musculus prominin 1 (Prom1), mRNA [NM_008935]	0.229693
A_52_P99341	Gtl2	Mus musculus adult male brain UNDEFINED_CELL_LINE cDNA, RIKEN full-length enriched library, clone:M5C1012O18 product:GTL2, imprinted maternally expressed untranslated mRNA, full insert sequence [AK147321]	0.249028
A_51_P137523	Edg3	Mus musculus endothelial differentiation, sphingolipid G-protein-coupled receptor, 3 (Edg3), mRNA [NM_010101]	0.255734
A_52_P416618	Lmo7	PREDICTED: Mus musculus LIM domain only 7, transcript variant 7 (Lmo7), mRNA [XM_895728]	0.257536
A_52_P283724	Wfikkn2	Mus musculus WAP, follistatin/kazal, immunoglobulin, kunitz and netrin domain containing 2 (Wfikkn2), mRNA [NM_181819]	0.263649
A_52_P345989	Mtap4	Mus musculus microtubule-associated protein 4 (MAP4) mRNA, partial cds [U08819]	0.266422
A_51_P209771	Prrx1	Mus musculus paired related homeobox 1 (Prrx1), transcript variant 1, mRNA [NM_011127]	0.26646
A_51_P361830	Lgi2	Mus musculus leucine-rich repeat LGI family, member 2 (Lgi2), mRNA [NM_144945]	0.269788
A_52_P40363	Grb10	Mus musculus growth factor receptor bound protein 10 (Grb10), mRNA [NM_010345]	0.269829
A_51_P381611	Morc4	Mus musculus microrchidia 4 (Morc4), mRNA [NM_029413]	0.271451
A_51_P461877	Thbs2	Mus musculus thrombospondin 2 (Thbs2), mRNA [NM_011581]	0.276805
A_51_P504494	Dll3	Mus musculus delta-like 3 (Drosophila) (Dll3), mRNA [NM_007866]	0.281049
A_52_P76184	Pvt1	Mus musculus bladder RCB-0544 MBT-2 cDNA, RIKEN full-length enriched library, clone:G430077L19 product:unclassifiable, full insert sequence. [AK090048]	0.282222
A_52_P661587	2610301F02Rik	Mus musculus RIKEN cDNA 2610301F02 gene (2610301F02Rik), mRNA [NM_001025576]	0.283171
A_52_P282494	Nfib	Mus musculus 12 days embryo embryonic body between diaphragm region and neck cDNA, RIKEN full-length enriched library, clone:9430039I15 product:nuclear factor I/B, full insert sequence. [AK034793]	0.285093
A_51_P184340	Scn3b	Mus musculus sodium channel, voltage-gated, type III, beta (Scn3b), transcript variant 2, mRNA [NM_178227]	0.290536
A_51_P354224	Six2	Mus musculus sine oculis-related homeobox 2 homolog (Drosophila) (Six2), mRNA [NM_011380]	0.293911
A_52_P439420	Wscd1	Mus musculus WSC domain containing 1 (Wscd1), mRNA [NM_177618]	0.296588
A_51_P467224	Fbn1	Mus musculus fibrillin 1 (Fbn1), mRNA [NM_007993]	0.309584
A_52_P135198	4833444G19Rik	Mus musculus 12 days embryo spinal cord cDNA, RIKEN full-length enriched library, clone:C530026H19 product:unclassifiable, full insert sequence. [AK082972]	0.311176
A_51_P394574	Daam1	Mus musculus 0 day neonate eyeball cDNA, RIKEN full-length enriched library, clone:E130308H01 product:hypothetical protein, full insert sequence. [AK053785]	0.317293
A_52_P408025	Mpped2	Mus musculus 12 days embryo whole body cDNA, RIKEN full-length enriched library, clone:E970015H02 product:hypothetical Metallophosphoesterase containing protein, full insert sequence. [AK165186]	0.320036
A_52_P335587	Prrx1	Mus musculus paired related homeobox 1 (Prrx1), transcript variant 2, mRNA [NM_175686]	0.323221
A_51_P437327	Ascl1	Mus musculus achaete-scute complex homolog-like 1 (Drosophila) (Ascl1), mRNA [NM_008553]	0.32675
A_51_P187151	Grb10	Mus musculus growth factor receptor bound protein 10 (Grb10), mRNA [NM_010345]	0.329521
A_51_P396570	Plod2	Mus musculus procollagen lysine, 2-oxoglutarate 5-dioxygenase 2 (Plod2), mRNA [NM_011961]	0.332485
A_52_P35048	Serpinf1	Mus musculus serine (or cysteine) peptidase inhibitor, clade F, member 1 (Serpinf1), mRNA [NM_011340]	0.332873
A_52_P211889	1110051B16Rik	Mus musculus RIKEN cDNA 1110051B16 gene (1110051B16Rik), mRNA [NM_183389]	0.336438
A_51_P364274	Mitf	Mus musculus microphthalmia-associated transcription factor (Mitf), mRNA [NM_008601]	0.339515
A_52_P502577	Edg3	Mus musculus endothelial differentiation, sphingolipid G-protein-coupled receptor, 3 (Edg3), mRNA [NM_010101]	0.339654
A_52_P301486	B930068K11Rik	Mus musculus 16 days embryo head cDNA, RIKEN full-length enriched library, clone:C130074H15 product:unclassifiable, full insert sequence. [AK081758]	0.341122
A_51_P354062	Ptgfrn	Mus musculus prostaglandin F2 receptor negative regulator (Ptgfrn), mRNA [NM_011197]	0.342094
A_51_P351896	1110032E23Rik	Mus musculus RIKEN cDNA 1110032E23 gene (1110032E23Rik), mRNA [NM_133187]	0.34612
A_52_P157673	Dmpk	Mus musculus dystrophia myotonica-protein kinase (Dmpk), mRNA [NM_032418]	0.347319
A_52_P381484	Spon2	Mus musculus spondin 2, extracellular matrix protein (Spon2), mRNA [NM_133903]	0.35048
A_52_P216600	Epb4.9	Mus musculus erythrocyte protein band 4.9 (Epb4.9), mRNA [NM_013514]	0.352391
A_52_P561161	D030011O10Rik	Mus musculus RIKEN cDNA D030011O10 gene (D030011O10Rik), mRNA [NM_177192]	0.358114
A_51_P129363	Pthlh	Mus musculus parathyroid hormone-like peptide (Pthlh), mRNA [NM_008970]	0.358387
A_52_P362757	Col6a2	Mus musculus 9.5 days embryo parthenogenote cDNA, RIKEN full-length enriched library, clone:B130009B12 product:procollagen, type VI, alpha 2, full insert sequence. [AK044870]	0.358955
A_51_P439311	1810041L15Rik	PREDICTED: Mus musculus RIKEN cDNA 1810041L15 gene, transcript variant 1 (1810041L15Rik), mRNA [XM_128169]	0.361527
A_51_P362089	Lrrc3b	Mus musculus leucine rich repeat containing 3B (Lrrc3b), mRNA [NM_146052]	0.365495
A_51_P506204	Cdh11	Mus musculus cadherin 11 (Cdh11), mRNA [NM_009866]	0.366038
A_51_P402846	Stab2	Mus musculus stabilin 2 (Stab2), mRNA [NM_138673]	0.369672
A_52_P437337	Stox2	Mus musculus storkhead box 2 (Stox2), mRNA [NM_175162]	0.374507
A_52_P224801	Fbn1	Mus musculus fibrillin 1 (Fbn1), mRNA [NM_007993]	0.374727
A_52_P576021	Msrb3	Mus musculus methionine sulfoxide reductase B3 (Msrb3), mRNA [NM_177092]	0.374902
A_52_P527748	Sema3a	Mus musculus sema domain, immunoglobulin domain (Ig), short basic domain, secreted, (semaphorin) 3A (Sema3a), mRNA [NM_009152]	0.375705
A_52_P168231	Fzd3	Mus musculus frizzled homolog 3 (Drosophila) (Fzd3), mRNA [NM_021458]	0.375817
A_52_P402663	4930519N13Rik	Mus musculus mRNA for mKIAA0980 protein [AK129253]	0.37658
A_51_P362429	Myh11	Mus musculus myosin, heavy polypeptide 11, smooth muscle (Myh11), mRNA [NM_013607]	0.376802
A_51_P184331	Scn3b	Mus musculus sodium channel, voltage-gated, type III, beta (Scn3b), transcript variant 1, mRNA [NM_153522]	0.377609
A_52_P376574	Pcsk6	PREDICTED: Mus musculus proprotein convertase subtilisin [XM_355911]	0.379208
A_52_P64716	Clip4	Mus musculus CAP-GLY domain containing linker protein family, member 4 (Clip4), mRNA [NM_030179]	0.380917
A_51_P464539	Phldb2	Mus musculus pleckstrin homology-like domain, family B, member 2 (Phldb2), mRNA [NM_153412]	0.381909
A_52_P129428	Fzd2	Mus musculus frizzled homolog 2 (Drosophila) (Fzd2), mRNA [NM_020510]	0.382735
A_51_P496057	Zcchc14	Mus musculus zinc finger, CCHC domain containing 14 (Zcchc14), mRNA [NM_080855]	0.385008
A_52_P291924	Ncam1	Mus musculus neural cell adhesion molecule 1 (Ncam1), transcript variant 2, mRNA [NM_010875]	0.386672
A_51_P301930	Lrrc17	Mus musculus leucine rich repeat containing 17, mRNA (cDNA clone MGC:40896 IMAGE:5372009), complete cds. [BC030317]	0.388445
A_52_P12403	Slc38a4	Mus musculus solute carrier family 38, member 4 (Slc38a4), mRNA [NM_027052]	0.394741
A_51_P185939	Gpr30	Mus musculus G protein-coupled receptor 30 (Gpr30), mRNA [NM_029771]	0.398217
A_51_P395864	C030027H14Rik	Mus musculus adult male corpus striatum cDNA, RIKEN full-length enriched library, clone:C030027H14 product:unclassifiable, full insert sequence [AK021106]	0.401449
A_51_P174314	Robo1	Mus musculus roundabout homolog 1 (Drosophila) (Robo1), mRNA [NM_019413]	0.401707
A_52_P366790	5830406J20Rik	Mus musculus RIKEN cDNA 5830406J20 gene (5830406J20Rik), mRNA [NM_175204]	0.40275
A_52_P6442	Pknox2	Mus musculus Pbx/knotted 1 homeobox 2 (Pknox2), transcript variant 2, mRNA [NM_001029838]	0.403137
A_51_P143893	Steap4	Mus musculus STEAP family member 4 (Steap4), mRNA [NM_054098]	0.404063
A_52_P579531	Pdlim3	Mus musculus PDZ and LIM domain 3 (Pdlim3), mRNA [NM_016798]	0.404352
A_52_P578958	Zfp532	Mus musculus zinc finger protein 532 (Zfp532), mRNA [NM_207255]	0.405622
A_52_P528690	Rab34	Mus musculus RAB34, member of RAS oncogene family (Rab34), mRNA [NM_033475]	0.408876
A_52_P389905	Rasal2	Mus musculus 15 days embryo head cDNA, RIKEN full-length enriched library, clone:D930012M13 product:unclassifiable, full insert sequence. [AK086196]	0.408904
A_51_P321405	0610037D15Rik	Mus musculus RIKEN cDNA 0610037D15 gene, mRNA (cDNA clone IMAGE:4501900), containing frame-shift errors. [BC022718]	0.410566
A_51_P429335	Prss16	Mus musculus protease, serine, 16 (thymus) (Prss16), mRNA [NM_019429]	0.411224
A_51_P516012	Ntrk2	Mus musculus neurotrophic tyrosine kinase, receptor, type 2 (Ntrk2), transcript variant 2, mRNA [NM_008745]	0.412215
A_52_P391505	Gtl2	Mus musculus adult male brain UNDEFINED_CELL_LINE cDNA, RIKEN full-length enriched library, clone:M5C1012O18 product:GTL2, imprinted maternally expressed untranslated mRNA, full insert sequence [AK147321]	0.417209
A_51_P475573	Edg2	Mus musculus endothelial differentiation, lysophosphatidic acid G-protein-coupled receptor, 2 (Edg2), mRNA [NM_010336]	0.418648
A_51_P157677	Pdlim3	Mus musculus PDZ and LIM domain 3 (Pdlim3), mRNA [NM_016798]	0.419645
A_51_P331752	Ccl11	Mus musculus small chemokine (C-C motif) ligand 11 (Ccl11), mRNA [NM_011330]	0.419665
A_52_P418477	Tpm2	Mus musculus tropomyosin 2, beta (Tpm2), mRNA [NM_009416]	0.422704
A_51_P407417	Adamts9	Mus musculus 10 days neonate head cDNA, RIKEN full-length enriched library, clone:5530401L07 product:hypothetical protein, full insert sequence. [AK030699]	0.428666
A_52_P52849	Cpxm2	Mus musculus carboxypeptidase X 2 (M14 family) (Cpxm2), mRNA [NM_018867]	0.431295
A_51_P166941	Irak3	Mus musculus interleukin-1 receptor-associated kinase 3 (Irak3), mRNA [NM_028679]	0.437807
A_52_P141641	Pclo	Mus musculus piccolo (presynaptic cytomatrix protein) (Pclo), mRNA [NM_011995]	0.440085
A_52_P456392	3732412D22Rik	Mus musculus RIKEN cDNA 3732412D22 gene (3732412D22Rik), mRNA [NM_001001980]	0.441748
A_51_P397394	Cobll1	Mus musculus Cobl-like 1 (Cobll1), mRNA [NM_177025]	0.444559
A_52_P450934	Paqr9	Mus musculus progestin and adipoQ receptor family member IX (Paqr9), mRNA [NM_198414]	0.445806
A_52_P644005	Sox7	Mus musculus adult male tongue cDNA, RIKEN full-length enriched library, clone:2310039K21 product:SRY-box containing gene 7, full insert sequence. [AK009704]	0.453624
A_52_P71951	Eif2ak4	Mus musculus eukaryotic translation initiation factor 2 alpha kinase 4 (Eif2ak4), mRNA [NM_013719]	0.45636
A_52_P641684	Nfia	Mus musculus mRNA for mKIAA1439 protein [AK173173]	0.456512
A_51_P103745	Dpp6	Mus musculus dipeptidylpeptidase 6 (Dpp6), mRNA [NM_010075]	0.458784
A_51_P426214	Src	Mus musculus Rous sarcoma oncogene (Src), transcript variant 1, mRNA [NM_009271]	0.459573
A_51_P149906	Kif13a	Mus musculus kinesin family member 13A (Kif13a), mRNA [NM_010617]	0.459712
A_52_P172201	BC062109	Mus musculus 4 cells embryo 4 cells cDNA, RIKEN full-length enriched library, clone:I0C0045H16 product:hypothetical protein, full insert sequence. [AK166646]	0.460296
A_51_P408172	1110001D15Rik	Mus musculus RIKEN cDNA 1110001D15 gene (1110001D15Rik), mRNA [NM_026763]	0.462644
A_51_P423456	Sort1	Mus musculus sortilin 1 (Sort1), mRNA [NM_019972]	0.462916
A_52_P481686	Wtip	Mus musculus WT1-interacting protein (Wtip), mRNA [NM_207212]	0.463776
A_52_P427377	Sez6l	Mus musculus seizure related 6 homolog like (Sez6l), mRNA [NM_019982]	0.464885
A_51_P483946	Dmwd	Mus musculus dystrophia myotonica-containing WD repeat motif (Dmwd), mRNA [NM_010058]	0.465356
A_51_P333839	Pdgfc	Mus musculus platelet-derived growth factor, C polypeptide (Pdgfc), mRNA [NM_019971]	0.468815
A_51_P352296	Sfrp1	Mus musculus secreted frizzled-related sequence protein 1 (Sfrp1), mRNA [NM_013834]	0.469582
A_52_P211759	Plekha7	Mus musculus pleckstrin homology domain containing, family A member 7 (Plekha7), mRNA [NM_172743]	0.47165
A_52_P261949	Camsap1	PREDICTED: Mus musculus calmodulin regulated spectrin-associated protein 1 (Camsap1), mRNA [XM_975192]	0.474225
A_52_P335166	Slc2a9	Mus musculus solute carrier family 2 (facilitated glucose transporter), member 9 (Slc2a9), transcript variant b, mRNA [NM_145559]	0.474694
A_52_P244736	Cxadr	Mus musculus coxsackievirus and adenovirus receptor (Cxadr), transcript variant 1, mRNA [NM_001025192]	0.475162
A_52_P327537	Mpdz	Mus musculus multiple PDZ domain protein (Mpdz), mRNA [NM_010820]	0.475365
A_52_P685021	Cxcl12	Mus musculus chemokine (C-X-C motif) ligand 12 (Cxcl12), transcript variant 1, mRNA [NM_021704]	0.476564
A_51_P274789	Rai14	Mus musculus retinoic acid induced 14 (Rai14), mRNA [NM_030690]	0.476564
A_51_P258894	Chst2	Mus musculus carbohydrate sulfotransferase 2 (Chst2), mRNA [NM_018763]	0.476825
A_51_P265806	Clca2	Mus musculus chloride channel calcium activated 2 (Clca2), mRNA [NM_030601]	0.477313
A_51_P161086	Ppic	Mus musculus peptidylprolyl isomerase C (Ppic), mRNA [NM_008908]	0.479727
A_51_P279639	Col6a2	Mus musculus procollagen, type VI, alpha 2 (Col6a2), mRNA [NM_146007]	0.482351
A_52_P421897	Morc4	Mus musculus 0 day neonate eyeball cDNA, RIKEN full-length enriched library, clone:E130318P21 product:hypothetical Histidine kinase-, DNA gyrase B-, phytochrome-like ATPase containing protein, full insert sequence. [AK053895]	0.483636
A_51_P203675	Trem3	Mus musculus triggering receptor expressed on myeloid cells 3 (Trem3), mRNA [NM_021407]	0.483766
A_51_P157255	Sdc2	Mus musculus syndecan 2 (Sdc2), mRNA [NM_008304]	0.484385
A_52_P223127	Synpo2	PREDICTED: Mus musculus synaptopodin 2, transcript variant 1 (Synpo2), mRNA [XM_619958]	0.484622
A_52_P669035	Clca1	Mus musculus chloride channel calcium activated 1 (Clca1), mRNA [NM_009899]	0.48565
A_52_P488437	Plek2	Mus musculus pleckstrin 2 (Plek2), mRNA [NM_013738]	0.485676
A_51_P142744	Sulf1	Mus musculus sulfatase 1 (Sulf1), mRNA [NM_172294]	0.486585
A_51_P506284	Pdlim7	Mus musculus PDZ and LIM domain 7 (Pdlim7), mRNA [NM_026131]	0.487686
A_52_P46571	Dpp6	Mus musculus 0 day neonate cerebellum cDNA, RIKEN full-length enriched library, clone:C230021C10 product:dipeptidylpeptidase 6, full insert sequence. [AK082186]	0.488166
A_52_P223508	6720401G13Rik	Mus musculus 16 days embryo head cDNA, RIKEN full-length enriched library, clone:C130046P11 product:unclassifiable, full insert sequence. [AK081581]	0.489666
A_52_P556933	Col16a1	Mus musculus procollagen, type XVI, alpha 1 (Col16a1), mRNA [NM_028266]	0.490434
A_52_P362828	Fat3	Mus musculus FAT tumor suppressor homolog 3 (Drosophila) (Fat3), mRNA [NM_001080814]	0.491426
A_52_P564706	Sfrp1	Mus musculus secreted frizzled-related sequence protein 1 (Sfrp1), mRNA [NM_013834]	0.492499
A_52_P26195	Meis1	Mus musculus myeloid ecotropic viral integration site 1 (Meis1), mRNA [NM_010789]	0.492576
A_52_P409769	Mrvi1	Mus musculus MRV integration site 1 (Mrvi1), mRNA [NM_194464]	0.492984
A_51_P451338	Jag2	Mus musculus jagged 2 (Jag2), mRNA [NM_010588]	0.493718
A_52_P195955	2900006F19Rik	Mus musculus RIKEN cDNA 2900006F19 gene (2900006F19Rik), mRNA [NM_028387]	0.493816
A_51_P139108	Cpxm1	Mus musculus carboxypeptidase X 1 (M14 family) (Cpxm1), mRNA [NM_019696]	0.495343
A_51_P487668	H2afy3	Mus musculus H2A histone family, member Y3 (H2afy3) on chromosome 15 [NR_003523]	0.495553
A_52_P219840	G630014P10Rik	Mus musculus RIKEN cDNA G630014P10 gene (G630014P10Rik), mRNA [NM_001081354]	0.49561
A_52_P357445	Fgd4	Mus musculus FYVE, RhoGEF and PH domain containing 4 (Fgd4), transcript variant beta, mRNA [NM_139233]	0.498804
A_52_P72230	Nol4	Mus musculus nucleolar protein 4 (Nol4), mRNA [NM_199024]	0.499606
A_51_P453635	Mdk	Mus musculus midkine (Mdk), transcript variant 1, mRNA [NM_010784]	0.501252
A_52_P309890	Mcc	Mus musculus mutated in colorectal cancers (Mcc), transcript variant 1, mRNA [NM_001085373]	0.504066
A_52_P420504	Acta2	Mus musculus actin, alpha 2, smooth muscle, aorta (Acta2), mRNA [NM_007392]	0.504189
A_52_P429120	Fbxl7	Mus musculus 12 days embryo eyeball cDNA, RIKEN full-length enriched library, clone:D230018M15 product:hypothetical Cyclin-like containing protein, full insert sequence. [AK084297]	0.504652
A_51_P116179	Sh2d4b	Mus musculus 9 days embryo whole body cDNA, RIKEN full-length enriched library, clone:D030001E08 product:hypothetical Src homology 2 (SH2) domain containing protein, full insert sequence. [AK050671]	0.504721
A_51_P167746	St5	Mus musculus suppression of tumorigenicity 5 (St5), transcript variant 1, mRNA [NM_001001326]	0.507417
A_52_P355934	Myo1b	Mus musculus myosin IB (Myo1b), mRNA [NM_010863]	0.508681
A_52_P365770	Etl4	Mus musculus 15 days embryo head cDNA, RIKEN full-length enriched library, clone:D930002M22 product:uknown protein mapping to human hypothetical protein DKFZp761L0424, full insert sequence. [AK086078]	0.508979
A_52_P515880	Vsnl1	Mus musculus visinin-like 1 (Vsnl1), mRNA [NM_012038]	0.510981
A_51_P174854	Maged1	Mus musculus melanoma antigen, family D, 1 (Maged1), mRNA [NM_019791]	0.511881
A_51_P184006	Cpxm2	Mus musculus carboxypeptidase X 2 (M14 family) (Cpxm2), mRNA [NM_018867]	0.513572
A_52_P569419	Etl4	Mus musculus enhancer trap locus 4, mRNA (cDNA clone IMAGE:30007226), complete cds. [BC050016]	0.514386
A_52_P590339	9030409G11Rik	Mus musculus RIKEN cDNA 9030409G11 gene, mRNA (cDNA clone IMAGE:3667377), complete cds. [BC022941]	0.51538
A_52_P397375	Slc24a4	Mus musculus solute carrier family 24 (sodium/potassium/calcium exchanger), member 4 (Slc24a4), mRNA [NM_172152]	0.515519
A_51_P167527	Lum	Mus musculus lumican (Lum), mRNA [NM_008524]	0.517872
A_52_P299247	Tns3	Mus musculus tensin 3 (Tns3), mRNA [NM_001083587]	0.518974
A_51_P387473	Rab13	Mus musculus RAB13, member RAS oncogene family (Rab13), mRNA [NM_026677]	0.519469
A_51_P308298	Myl9	Mus musculus myosin, light polypeptide 9, regulatory, mRNA (cDNA clone MGC:65314 IMAGE:2644903), complete cds. [BC055439]	0.519546
A_52_P315976	Tpm2	Mus musculus tropomyosin 2, beta (Tpm2), mRNA [NM_009416]	0.521959
A_51_P370996	Ptprz1	Mus musculus mRNA for DSD-1-proteoglycan. [AJ133130]	0.527191
A_52_P141384	Cdcp1	Mus musculus adult male urinary bladder cDNA, RIKEN full-length enriched library, clone:9530085A06 product:Similar to CUB domain containing protein 1, full insert sequence. [AK035674]	0.527509
A_52_P131812	6720469N11Rik	Mus musculus 12 days embryo male wolffian duct includes surrounding region cDNA, RIKEN full-length enriched library, clone:6720469N11 product:unclassifiable, full insert sequence [AK032898]	0.529056
A_52_P396498	Itsn1	Mus musculus intersectin 1 (SH3 domain protein 1A) (Itsn1), mRNA [NM_010587]	0.529111
A_51_P223656	Lamb3	Mus musculus laminin, beta 3 (Lamb3), mRNA [NM_008484]	0.530948
A_52_P144368	Odz4	Mus musculus odd Oz/ten-m homolog 4 (Drosophila) (Odz4), mRNA [NM_011858]	0.531741
A_52_P180741	Pcdhb17	Mus musculus protocadherin beta 17 (Pcdhb17), mRNA [NM_053142]	0.532077
A_51_P138450	Gja7	Mus musculus gap junction membrane channel protein alpha 7 (Gja7), mRNA [NM_008122]	0.532488
A_51_P329503	Myo1d	Mus musculus adult female vagina cDNA, RIKEN full-length enriched library, clone:9930104H07 product:MYOSIN-1D, full insert sequence. [AK037051]	0.532838
A_51_P299393	6720475J19Rik	PREDICTED: Mus musculus RIKEN cDNA 6720475J19 gene (6720475J19Rik), mRNA [XM_983620]	0.535339
A_52_P481988	Ddr2	Mus musculus discoidin domain receptor family, member 2 (Ddr2), mRNA [NM_022563]	0.535601
A_52_P493857	Kctd4	Mus musculus potassium channel tetramerisation domain containing 4 (Kctd4), mRNA [NM_026214]	0.537493
A_52_P174456	Rufy2	Mus musculus RUN and FYVE domain-containing 2 (Rufy2), mRNA [NM_027425]	0.539011
A_52_P292354	Ptgdr	Mus musculus prostaglandin D receptor (Ptgdr), mRNA [NM_008962]	0.539529
A_51_P503345	Irak1bp1	Mus musculus interleukin-1 receptor-associated kinase 1 binding protein 1 (Irak1bp1), mRNA [NM_022986]	0.539881
A_51_P416822	Hhip	Mus musculus 12 days embryo embryonic body between diaphragm region and neck cDNA, RIKEN full-length enriched library, clone:9430014J21 product:unclassifiable, full insert sequence. [AK034610]	0.540348
A_52_P561650	Vwa1	Mus musculus von Willebrand factor A domain containing 1 (Vwa1), mRNA [NM_147776]	0.540993
A_52_P507802	Edg2	Mus musculus endothelial differentiation, lysophosphatidic acid G-protein-coupled receptor, 2 (Edg2), mRNA [NM_010336]	0.541634
A_52_P5855	Egfr	Mus musculus 7 days embryo whole body cDNA, RIKEN full-length enriched library, clone:C430014G08 product:unclassifiable, full insert sequence. [AK049452]	0.544626
A_51_P327632	Igsf3	Mus musculus immunoglobulin superfamily, member 3 (Igsf3), mRNA [NM_207205]	0.545733
A_52_P300376	Xist	Mouse nuclear-localized inactive X-specific transcript (Xist) mRNA [L04961]	0.545829
A_51_P450527	Tagln	Mus musculus transgelin (Tagln), mRNA [NM_011526]	0.546607
A_52_P122664	Nr6a1	Mus musculus nuclear receptor subfamily 6, group A, member 1 (Nr6a1), mRNA [NM_010264]	0.548755
A_52_P605480	Lphn2	Mus musculus latrophilin 2 (Lphn2), mRNA [NM_001081298]	0.549401
A_51_P318637	B3galnt1	Mus musculus UDP-GalNAc:betaGlcNAc beta 1,3-galactosaminyltransferase, polypeptide 1 (B3galnt1), mRNA [NM_020026]	0.54944
A_52_P219194	Kcnq3	Mus musculus potassium voltage-gated channel, subfamily Q, member 3 (Kcnq3), mRNA [NM_152923]	0.549598
A_51_P412914	Efs	Mus musculus embryonal Fyn-associated substrate (Efs), mRNA [NM_010112]	0.549712
A_51_P305547	Snai2	Mus musculus snail homolog 2 (Drosophila) (Snai2), mRNA [NM_011415]	0.550023
A_51_P185763	Slc46a2	Mus musculus solute carrier family 46, member 2 (Slc46a2), mRNA [NM_021053]	0.550899
A_52_P180310	Copz2	601754336F1 NCI_CGAP_Mam1 Mus musculus cDNA clone IMAGE:3981752 5'. [BF100712]	0.554226
A_52_P86424	Eya4	Mus musculus eyes absent 4 homolog (Drosophila) (Eya4), mRNA [NM_010167]	0.555163
A_52_P618173	3732412D22Rik	Mus musculus RIKEN cDNA 3732412D22 gene (3732412D22Rik), mRNA [NM_001001980]	0.555483
A_51_P204492	D630040G17Rik	Mus musculus RIKEN cDNA D630040G17 gene (D630040G17Rik), mRNA [NM_178267]	0.556159
A_52_P684535	Slit2	Mus musculus 15 days embryo male testis cDNA, RIKEN full-length enriched library, clone:8030486P14 product:slit homolog 2 (Drosophila), full insert sequence. [AK033292]	0.556406
A_51_P455997	Gtl2	PREDICTED: Mus musculus GTL2, imprinted maternally expressed untranslated mRNA (Gtl2), mRNA [XM_981786]	0.558962
A_51_P249848	Dsg2	Mus musculus desmoglein 2 (Dsg2), mRNA [NM_007883]	0.560026
A_51_P374752	Rbp4	Mus musculus retinol binding protein 4, plasma (Rbp4), mRNA [NM_011255]	0.560741
A_52_P54218	Il7	Mus musculus interleukin 7 (Il7), mRNA [NM_008371]	0.561055
A_52_P53019	Rhbdl3	Mus musculus rhomboid, veinlet-like 3 (Drosophila) (Rhbdl3), mRNA [NM_139228]	0.561341
A_51_P135832	Plekhc1	Mus musculus pleckstrin homology domain containing, family C (with FERM domain) member 1 (Plekhc1), mRNA [NM_146054]	0.561795
A_51_P332075	Plekhc1	Mus musculus pleckstrin homology domain containing, family C (with FERM domain) member 1 (Plekhc1), mRNA [NM_146054]	0.562982
A_51_P454634	Amotl1	Mus musculus angiomotin-like 1 (Amotl1), mRNA [NM_001081395]	0.563092
A_51_P441970	Stox2	Mus musculus storkhead box 2 (Stox2), mRNA [NM_175162]	0.564468
A_51_P135416	Mpped2	Mus musculus 12 days embryo whole body cDNA, RIKEN full-length enriched library, clone:E970015H02 product:hypothetical Metallophosphoesterase containing protein, full insert sequence. [AK165186]	0.564658
A_52_P664034	Fat3	Mus musculus FAT tumor suppressor homolog 3 (Drosophila) (Fat3), mRNA [NM_001080814]	0.56486
A_52_P342159	Nfatc4	Mus musculus nuclear factor of activated T-cells, cytoplasmic, calcineurin-dependent 4 (Nfatc4), mRNA [NM_023699]	0.567018
A_51_P135148	Slpi	Mus musculus secretory leukocyte peptidase inhibitor (Slpi), mRNA [NM_011414]	0.568315
A_52_P210078	Acta2	Mus musculus actin, alpha 2, smooth muscle, aorta (Acta2), mRNA [NM_007392]	0.568401
A_51_P105554	Crp	Mus musculus C-reactive protein, pentraxin-related (Crp), mRNA [NM_007768]	0.568535
A_52_P175190	Egfr	Mus musculus adult male colon cDNA, RIKEN full-length enriched library, clone:9030024J15 product:unclassifiable, full insert sequence [AK033431]	0.569544
A_52_P252726	Dcn	Mus musculus 0 day neonate kidney cDNA, RIKEN full-length enriched library, clone:D630044L13 product:unclassifiable, full insert sequence. [AK052759]	0.569688
A_52_P113043	Kctd4	Mus musculus potassium channel tetramerisation domain containing 4 (Kctd4), mRNA [NM_026214]	0.571009
A_51_P225224	Htra1	Mus musculus HtrA serine peptidase 1 (Htra1), mRNA [NM_019564]	0.571575
A_52_P646762	Smoc2	Mus musculus SPARC related modular calcium binding 2 (Smoc2), mRNA [NM_022315]	0.572536
A_52_P1179775	Mtap2	Mus musculus adult male corpus striatum cDNA, RIKEN full-length enriched library, clone:C030011F20 product:unclassifiable, full insert sequence. [AK047690]	0.57276
A_51_P267877	Rhbdl3	Mus musculus rhomboid, veinlet-like 3 (Drosophila) (Rhbdl3), mRNA [NM_139228]	0.57479
A_52_P541752	Ddit4l	Mus musculus DNA-damage-inducible transcript 4-like (Ddit4l), mRNA [NM_030143]	0.574863
A_52_P608186	Eya4	Mus musculus eyes absent 4 homolog (Drosophila) (Eya4), mRNA [NM_010167]	0.575751
A_52_P593379	Pax9	Mus musculus paired box gene 9 (Pax9), mRNA [NM_011041]	0.576297
A_51_P133260	Vsnl1	Mus musculus visinin-like 1 (Vsnl1), mRNA [NM_012038]	0.57819
A_51_P337771	Pcdhb17	Mus musculus protocadherin beta 17 (Pcdhb17), mRNA [NM_053142]	0.579924
A_51_P408649	Tmem46	Mus musculus transmembrane protein 46 (Tmem46), mRNA [NM_145463]	0.581474
A_52_P321725	Fmn1	M.musculus mRNA for formin (isoform IV). [X62379]	0.581511
A_52_P5891	1500005K14Rik	PREDICTED: Mus musculus RIKEN cDNA 1500005K14 gene (1500005K14Rik), mRNA [XM_893392]	0.581822
A_52_P479522	Gulp1	Mus musculus GULP, engulfment adaptor PTB domain containing 1 (Gulp1), transcript variant 1, mRNA [NM_027506]	0.584252
A_52_P273169	Sh3d19	Mus musculus SH3 domain protein D19 (Sh3d19), mRNA [NM_001082414]	0.584463
A_51_P302327	Lgals7	Mus musculus lectin, galactose binding, soluble 7 (Lgals7), mRNA [NM_008496]	0.584474
A_52_P521199	Cttnbp2nl	Mus musculus 12 days embryo spinal ganglion cDNA, RIKEN full-length enriched library, clone:D130026C18 product:hypothetical protein, MGC:7720, full insert sequence. [AK051259]	0.584744
A_52_P642005	Camta1	Mus musculus calmodulin binding transcription activator 1 (Camta1), transcript variant 1, mRNA [NM_001081557]	0.587012
A_52_P3845	Ibrdc1	PREDICTED: Mus musculus IBR domain containing 1 (Ibrdc1), mRNA [XM_193558]	0.587548
A_51_P314397	Crip2	Mus musculus cysteine rich protein 2 (Crip2), mRNA [NM_024223]	0.588763
A_51_P124254	Col4a1	Mus musculus procollagen, type IV, alpha 1 (Col4a1), mRNA [NM_009931]	0.589445
A_52_P10793	Ptn	Mus musculus pleiotrophin (Ptn), mRNA [NM_008973]	0.590175
A_51_P312348	Krt7	Mus musculus adult male urinary bladder cDNA, RIKEN full-length enriched library, clone:9530049E07 product:keratin complex 2, basic, gene 7, full insert sequence. [AK137217]	0.59126
A_52_P613255	Ncam1	Mus musculus neural cell adhesion molecule 1 (Ncam1), transcript variant 1, mRNA [NM_001081445]	0.593231
A_51_P354934	Rgs5	Mus musculus 10 days neonate skin cDNA, RIKEN full-length enriched library, clone:4732454I17 product:regulator of G-protein signaling 5, full insert sequence [AK028765]	0.593866
A_52_P290211	Mrg1	Mus musculus 0 day neonate thymus cDNA, RIKEN full-length enriched library, clone:A430109D20 product:myeloid ecotropic viral integration site-related gene 1, full insert sequence [AK040611]	0.594755
A_52_P143157	Pcsk5	Mus musculus 15 days embryo head cDNA, RIKEN full-length enriched library, clone:D930013J09 product:proprotein convertase subtilisin/kexin type 5, full insert sequence. [AK086210]	0.594819
A_51_P284293	Zfyve9	Mus musculus 16 days embryo head cDNA, RIKEN full-length enriched library, clone:C130005E21 product:unclassifiable, full insert sequence. [AK081320]	0.594982
A_52_P147816	Morc4	Mus musculus microrchidia 4 (Morc4), mRNA [NM_029413]	0.595689
A_52_P533809	Id1	Mus musculus inhibitor of DNA binding 1 (Id1), mRNA [NM_010495]	0.59646
A_51_P163146	Sema3a	Mus musculus sema domain, immunoglobulin domain (Ig), short basic domain, secreted, (semaphorin) 3A (Sema3a), mRNA [NM_009152]	0.596558
A_52_P153291	Ccrl1	Mus musculus chemokine (C-C motif) receptor-like 1 (Ccrl1), mRNA [NM_145700]	0.596911
A_52_P417437	Gab1	Mus musculus growth factor receptor bound protein 2-associated protein 1 (Gab1), mRNA [NM_021356]	0.596918
A_51_P495194	Slc24a4	Mus musculus adult retina cDNA, RIKEN full-length enriched library, clone:A930002M03 product:weakly similar to SODIUM/POTASSIUM/CALCIUM EXCHANGER 3 PRECURSOR (NA(+)/K(+)/CA(2+)-EXCHANGE PROTEIN 3) [Mus musculus], full insert sequence. [AK044239]	0.597201
A_52_P625215	Wfikkn2	Mus musculus 10 days embryo whole body cDNA, RIKEN full-length enriched library, clone:2610304F08 product:hypothetical protein, full insert sequence. [AK011977]	0.597254
A_51_P186856	Krt5	Mus musculus keratin 5 (Krt5), mRNA [NM_027011]	0.597589
A_52_P586851	Efs	Mus musculus embryonal Fyn-associated substrate (Efs), mRNA [NM_010112]	0.59816
A_52_P563818	Dclk1	Mus musculus doublecortin-like kinase 1 (Dclk1), mRNA [NM_019978]	0.598912
A_52_P295933	Eya4	Mus musculus 16 days embryo head cDNA, RIKEN full-length enriched library, clone:C130018M10 product:unclassifiable, full insert sequence [AK081454]	0.599837
A_52_P1156832	D8Ertd587e	Mus musculus activated spleen cDNA, RIKEN full-length enriched library, clone:F830212F05 product:unclassifiable, full insert sequence. [AK172521]	0.600005
A_51_P321385	Amot	Mus musculus angiomotin (Amot), mRNA [NM_153319]	0.600184
A_51_P506417	Krt14	Mus musculus keratin 14 (Krt14), mRNA [NM_016958]	0.600553
A_52_P471175	D030011O10Rik	Mus musculus RIKEN cDNA D030011O10 gene (D030011O10Rik), mRNA [NM_177192]	0.601282
A_52_P623211	2610301F02Rik	Mus musculus 0 day neonate lung cDNA, RIKEN full-length enriched library, clone:E030025K17 product:hypothetical protein, full insert sequence [AK053175]	0.60138
A_52_P631356	Cobll1	Mus musculus Cobl-like 1 (Cobll1), mRNA [NM_177025]	0.603923
A_52_P670612	Meis1	Mus musculus myeloid ecotropic viral integration site 1 (Meis1), mRNA [NM_010789]	0.605486
A_51_P238523	Tmem58	Mus musculus transmembrane protein 58 (Tmem58), mRNA [NM_175259]	0.607872
A_51_P142621	Msrb3	Mus musculus methionine sulfoxide reductase B3 (Msrb3), mRNA [NM_177092]	0.607908
A_51_P188902	Wdr67	PREDICTED: Mus musculus WD repeat domain 67, transcript variant 2 (Wdr67), mRNA [XM_896696]	0.6097
A_51_P140374	Rhbdl3	Mus musculus rhomboid, veinlet-like 3 (Drosophila) (Rhbdl3), mRNA [NM_139228]	0.610175
A_52_P279120	Pard3b	Mus musculus par-3 partitioning defective 3 homolog B (C. elegans) (Pard3b), mRNA [NM_001081050]	0.612561
A_52_P290434	Fbxl7	Mus musculus cDNA clone IMAGE:6331977. [BC050864]	0.612958
A_51_P370099	Pdgfa	Mus musculus platelet derived growth factor, alpha (Pdgfa), mRNA [NM_008808]	0.614142
A_51_P380078	Fcgbp	Mus musculus 0 day neonate thymus cDNA, RIKEN full-length enriched library, clone:A430096B05 product:similar to IGG FC BINDING PROTEIN (FRAGMENT) [Homo sapiens], full insert sequence [AK040441]	0.614696
Fold Change < 0.6, P-value < 0.01
