# Supplementary material for: Meis1 Is Required for the Maintenance of Postnatal Thymic Epithelial Cells
Source: PLoS One. 2014 Mar 4;9(3):e89885. doi: 10.1371/journal.pone.0089885 (PMC3942356; doi:10.1371/journal.pone.0089885)
Supplement: Table S4 — List of PCR primer sequences. (XLS) [file pone.0089885.s010.xls]

## Sheet: Sheet1
Table S4. List of PCR primer sequences
Gene name	Forward primer 5'-3'	Reverse primer 5'-3'
K14-CreERT2 allele	GAGTTGATACCTGGCTGGTGGCAGATG	CCTGGAAAATACTTCTGTCCGTTTGCC
Meis1-EGFP allele	GGAAGGGAGCCAGAGAGGC	TAGCGGCTGAAGCACTGCA
Meis1 flox allele	GCAACAAAGCCACTCAAGAG	AGGACTGGAGGTCTAGATAACTTCG
Meis1 wild type allele	GCGTGGCTGTTCCAGCATCTAAC	GCTCACTCCAGTTACCATCTCG
Meis1 deleted allele	GCAACAAAGCCACTCAAGAG	GCTCACTCCAGTTACCATCTCG
Actb	GGCTGTATTCCCCTCCATCG	CCAGTTGGTAACAATGCCATGT
Aire	AGGTCAGCTTCAGAGAAAACCA	TTCCCAGCACTCAGTAGAGGG
Ascl1	GCAACCGGGTCAAGTTGGT	GTCGTTGGAGTAGTTGGGG
Cxcl12	TGCATCAGTGACGGTAAACCA	TTCTTCAGCCGTGCAACAATC
Eya1	CATAGCCGACTGAGTGGTAGT	GCTCTGTTTTAACTTCGGTGCC
Eya4	TTCCTGGCTAACGAATGCACT	TTCCTGGCTAACGAATGCACT
FoxN1	CTCGTCGTTTGTGCCTGAC	TGCCTCTTGTAGGGGTGGAAA
Hoxa2	TACGAATTTGAGCGAGAGATTGG	GTCGAGGTCTTGATTGATGAACT
Hoxa3	TCAGCGATCTACGGTGGCTA	GAGGCAAAGGTGGTTCACCC
Id1	CCTAGCTGTTCGCTGAAGGC	CTCCGACAGACCAAGTACCAC
IL7	AGGTCAGCTTCAGAGAAAACCA	TTCCCAGCACTCAGTAGAGGG
Meis1	GCAAAGTATGCCAGGGGAGTA	TCCTGTGTTAAGAACCGAGGG
Mrg1	CTGGCGAGATCACGATGACG	AAGCTACGCTGTTGTCTAACC
Pknox2	GTGTCAGGTGGAGCCTTATATCA	GACTCCTCGTTTGTTCTTGCAC
Pax1	GGCCATACGAAGCAAGTAAGC	CCATGAACGCGGGATACTGA
Pax9	CCAGCAGGGTCATTACGACTC	GAGCGGATGCCCAGAATGTC
Pbx1	GAAGAGACGGAATTTCAACAAGC	CTGTACAGCCGTTTTGGC
Tnfrsf11a	GGACGGTGTTGCAGCAGAT	GCAGTCTGAGTTCCAGTGGTA
Trp63	TACTGCCCCGACCCTTACAT	GCTGAGGAACTCGCTTGTCTG
Yap1	ACCCTCGTTTTGCCATGAAC	TGTGCTGGGATTGATATTCCGTA
